# Supplementary material for: Protein-Coding Region Derived Small RNA in Exosomes from Influenza A Virus–Infected Cells
Source: Int J Mol Sci. 2023 Jan 3;24(1):867. doi: 10.3390/ijms24010867 (PMC9820831; doi:10.3390/ijms24010867)
Supplement: Supplementary file 1 [file ijms-24-00867-s001.zip]

Archive with 3 entries (3 files):
- Figures S1-S5, Table S1 S2 description.pdf
- Table_S1.xlsx
- Table_S2.pdf
