# Supplementary material for: Protein-Coding Region Derived Small RNA in Exosomes from Influenza A Virus–Infected Cells
Source: Int J Mol Sci. 2023 Jan 3;24(1):867. doi: 10.3390/ijms24010867 (PMC9820831; doi:10.3390/ijms24010867)
Supplement: Supplementary file 1 [file ijms-24-00867-s001.zip › Table_S1.xlsx]

## Sheet: Arkusz1
L.P.	EnsamblID (v97)	baseMean	log2FoldChange	lfcSE	stat	padj	gene	Biotype
1	ENSCAFG00000003293	496.259	11.8762	1.5164	-7.83188	5.69565e-13	RSAD2	pcRNA
2	ENSCAFG00000014079	86.462	9.35323	1.55299	-6.02272	9.82077e-08	CCDC141	pcRNA
3	ENSCAFG00000009612	51.8602	8.61779	1.57213	-5.48159	1.89189e-06	IFIT2	pcRNA
4	ENSCAFG00000000190	50.2964	8.57514	1.57763	-5.43545	2.41632e-06	RPS12	pcRNA
5	ENSCAFG00000008584	109.029	8.25615	1.49402	-5.52613	1.50172e-06	CXCL10	pcRNA
6	ENSCAFG00000009708	37.4609	8.15092	1.60268	-5.08582	1.36382e-05	EEF1A1	pcRNA
7	ENSCAFG00000001263	34.6191	8.03306	1.60542	-5.00372	1.9346e-05	OR2T6	pcRNA
8	ENSCAFG00000028808	33.1726	7.9737	1.60843	-4.95746	2.4278e-05	EEF1A1	pcRNA
9	ENSCAFG00000009617	31.537	7.90236	1.61742	-4.88579	3.34187e-05	IFIT1	pcRNA
10	ENSCAFG00000031614	26.5902	7.65524	1.63352	-4.68633	8.29775e-05	IFIT3	pcRNA
11	ENSCAFG00000018171	24.2	7.5199	1.64661	-4.56689	0.000138473	CCL5	pcRNA
12	ENSCAFG00000024322	22.4927	7.41482	1.65781	-4.47267	0.000204687	RPS27L	pcRNA
13	ENSCAFG00000003599	20.6085	7.28874	1.67097	-4.36199	0.00032438	ZMYM6	pcRNA
14	ENSCAFG00000012222	20.1252	7.25351	1.6723	-4.33745	0.000357508	EEF1A1	pcRNA
15	ENSCAFG00000019348	107.752	7.20532	1.14581	-6.28839	1.98329e-08	ISG15	pcRNA
16	ENSCAFG00000008118	51.3502	7.16801	1.53102	-4.68185	8.45169e-05	ARRDC3	pcRNA
17	ENSCAFG00000009380	18.6648	7.14443	1.68398	-4.24258	0.000522241	OSGEPL1	pcRNA
18	ENSCAFG00000006678	399.263	7.08132	0.700057	-10.1153	1.25943e-21	ERI1	pcRNA
19	ENSCAFG00000011929	17.4986	7.05029	1.69451	-4.16067	0.000716217	CLK1	pcRNA
20	ENSCAFG00000001807	143.363	7.04513	0.982227	-7.17261	6.75041e-11	DDX58	pcRNA
21	ENSCAFG00000014960	16.6967	6.97915	1.70844	-4.08509	0.000932787	ATP8B4	pcRNA
22	ENSCAFG00000002120	16.3569	6.95446	1.70825	-4.07111	0.00097845	CD274	pcRNA
23	ENSCAFG00000028875	81.0603	6.78811	1.16602	-5.82162	3.10773e-07	CD248	pcRNA
24	ENSCAFG00000015230	12.8004	6.60047	1.76	-3.75025	0.00301444	TRPM7	pcRNA
25	ENSCAFG00000002528	12.3416	6.54968	1.77246	-3.69524	0.00361835	TGFBR1	pcRNA
26	ENSCAFG00000008737	12.3644	6.54923	1.76758	-3.7052	0.00351991	RPN2	pcRNA
27	ENSCAFG00000003635	99.6226	6.53794	0.99131	-6.59526	3.01836e-09	MORF4L1	pcRNA
28	ENSCAFG00000011481	12.1525	6.52462	1.77192	-3.68223	0.00380086	IL29L	pcRNA
29	ENSCAFG00000010010	12.0124	6.51272	1.7871	-3.6443	0.00433256	N4BP1	pcRNA
30	ENSCAFG00000002399	11.8339	6.48312	1.78131	-3.63952	0.00438059	RPS14	pcRNA
31	ENSCAFG00000032101	11.7165	6.47055	1.78134	-3.63241	0.00447786	RPL39	pcRNA
32	ENSCAFG00000029945	61.8476	6.45626	1.19492	-5.40308	2.85145e-06	RPL36AL	pcRNA
33	ENSCAFG00000032595	11.2455	6.41123	1.79213	-3.57744	0.00534362	SNRPG	pcRNA
34	ENSCAFG00000015987	11.2105	6.40809	1.79264	-3.57467	0.00537149	RPL21	pcRNA
35	ENSCAFG00000004962	11.0336	6.38413	1.79701	-3.55264	0.00575919	Ferritin	pcRNA
36	ENSCAFG00000013972	10.8323	6.35221	1.81696	-3.49607	0.00691005	ZFAND6	pcRNA
37	ENSCAFG00000023029	10.6449	6.33165	1.80738	-3.50322	0.00679706	BIRC2	pcRNA
38	ENSCAFG00000008515	10.6098	6.32835	1.80761	-3.50095	0.00682224	PPP1CC	pcRNA
39	ENSCAFG00000031443	10.3524	6.30043	1.84038	-3.42344	0.00870563	EREG	pcRNA
40	ENSCAFG00000004568	10.3156	6.28881	1.81601	-3.46299	0.00769918	CUBN	pcRNA
41	ENSCAFG00000028873	10.2578	6.28582	1.83334	-3.42862	0.00856959	CMPK2	pcRNA
42	ENSCAFG00000019028	111.191	6.26304	0.90025	-6.957	2.82454e-10	CDH12	pcRNA
43	ENSCAFG00000017556	9.92691	6.23269	1.82679	-3.41182	0.00901094	TEX14	pcRNA
44	ENSCAFG00000017688	9.76397	6.21801	1.87898	-3.30925	0.0122879	RPL36A	pcRNA
45	ENSCAFG00000017066	9.50314	6.17063	1.84046	-3.35276	0.0108981	RPL26	pcRNA
46	ENSCAFG00000011670	9.52594	6.16984	1.84227	-3.34905	0.0109471	ALPK1	pcRNA
47	ENSCAFG00000006960	9.49091	6.16615	1.84088	-3.34956	0.0109471	TMEM147	pcRNA
48	ENSCAFG00000020121	9.39804	6.15936	1.85789	-3.31525	0.0120928	ABCA4	pcRNA
49	ENSCAFG00000013137	9.44364	6.15798	1.84366	-3.34008	0.0112359	TLK2	pcRNA
50	ENSCAFG00000000073	9.35244	6.15792	1.94606	-3.1643	0.0182947	ZCCHC2	pcRNA
51	ENSCAFG00000010172	127.777	6.15191	0.825726	-7.4503	9.6897e-12	MX1	pcRNA
52	ENSCAFG00000004000	9.33853	6.14684	1.84789	-3.3264	0.0116916	SYPL1	pcRNA
53	ENSCAFG00000017362	9.17392	6.12263	1.85724	-3.29663	0.0127266	NUP210L	pcRNA
54	ENSCAFG00000007181	8.93756	6.08003	1.8594	-3.26989	0.013701	RPL36A	pcRNA
55	ENSCAFG00000016798	8.89029	6.07134	1.86204	-3.26058	0.0140535	CREBRF	pcRNA
56	ENSCAFG00000011909	8.84302	6.06261	1.86547	-3.24991	0.0145274	CAMK1G	pcRNA
57	ENSCAFG00000006897	8.43148	5.99767	1.8788	-3.19228	0.0169402	IL6ST	pcRNA
58	ENSCAFG00000020390	8.47708	5.99623	1.9045	-3.14846	0.0190527	MSH4	pcRNA
59	ENSCAFG00000009003	44.6904	5.98703	1.22671	-4.88056	3.41874e-05	DDX60	pcRNA
60	ENSCAFG00000008792	8.3019	5.97503	1.88393	-3.17157	0.0179167	NAA25	pcRNA
61	ENSCAFG00000003009	8.20903	5.96695	1.92063	-3.10677	0.0213335	SNX14	pcRNA
62	ENSCAFG00000004198	8.23183	5.96661	1.89379	-3.15061	0.0189758	RPL32	pcRNA
63	ENSCAFG00000024809	8.17233	5.95203	1.88927	-3.15044	0.0189758	TCFL5	pcRNA
64	ENSCAFG00000001439	8.10225	5.94349	1.89857	-3.13051	0.0199922	C10H22orf23	pcRNA
65	ENSCAFG00000016076	8.03051	5.92332	1.89856	-3.1199	0.0205807	IL17RA	pcRNA
66	ENSCAFG00000013101	7.8203	5.89664	1.93388	-3.04912	0.024839	MAP7D2	pcRNA
67	ENSCAFG00000008212	7.80639	5.87977	1.9175	-3.06637	0.0238227	BTF3	pcRNA
68	ENSCAFG00000008299	7.61898	5.85167	1.91478	-3.05605	0.0244071	NUP160	pcRNA
69	ENSCAFG00000019020	7.61898	5.85167	1.91478	-3.05605	0.0244071	ATP11C	pcRNA
70	ENSCAFG00000029752	7.60674	5.846	1.91649	-3.05037	0.0247788	C11H5orf15	pcRNA
71	ENSCAFG00000009794	20.9521	5.8324	1.62105	-3.59792	0.00503095	EDN1	pcRNA
72	ENSCAFG00000010167	20.4716	5.83064	1.62117	-3.59656	0.00504809	MX2	pcRNA
73	ENSCAFG00000002519	7.38429	5.81246	1.94451	-2.98917	0.0292129	ITGB8	pcRNA
74	ENSCAFG00000007539	7.38429	5.81246	1.94451	-2.98917	0.0292129	ADM	pcRNA
75	ENSCAFG00000029646	7.40709	5.81158	1.92587	-3.01765	0.0269664	PPFIA4	pcRNA
76	ENSCAFG00000006588	7.35982	5.80109	1.92737	-3.00984	0.0275664	PCED1A	pcRNA
77	ENSCAFG00000017668	58.4851	5.794	1.04907	-5.523	1.52056e-06	TUBD1	pcRNA
78	ENSCAFG00000030419	7.31255	5.79051	1.92993	-3.00037	0.0284036	UBC	pcRNA
79	ENSCAFG00000029284	7.10066	5.74866	1.9411	-2.96155	0.0315033	SAT1	pcRNA
80	ENSCAFG00000011087	81.4628	5.74657	0.939019	-6.11976	5.51451e-08	DKK2	pcRNA
81	ENSCAFG00000009174	7.06563	5.74381	1.9444	-2.95403	0.0321255	CLDND1	pcRNA
82	ENSCAFG00000030873	7.05339	5.73768	1.94445	-2.9508	0.032386	TMEM123	pcRNA
83	ENSCAFG00000000134	6.90101	5.71179	1.95781	-2.91744	0.0348104	RBMS2	pcRNA
84	ENSCAFG00000012516	6.94661	5.70951	1.97117	-2.89651	0.0367517	RPS4X	pcRNA
85	ENSCAFG00000011858	6.88878	5.70556	1.95311	-2.92127	0.0345852	TBCEL	pcRNA
86	ENSCAFG00000011719	6.79424	5.68284	1.96037	-2.89886	0.0365605	ZBED9	pcRNA
87	ENSCAFG00000013247	6.7364	5.67897	1.97478	-2.87575	0.0386836	PRR14L	pcRNA
88	ENSCAFG00000023107	6.64186	5.65598	1.9717	-2.86858	0.0391636	OAS2	pcRNA
89	ENSCAFG00000006244	6.62962	5.64946	1.96868	-2.86968	0.0391528	NR2C1	pcRNA
90	ENSCAFG00000007773	6.62962	5.64946	1.96868	-2.86968	0.0391528	TMEM184C	pcRNA
91	ENSCAFG00000020026	6.59459	5.64429	1.97219	-2.86194	0.0397839	MFSD14A	pcRNA
92	ENSCAFG00000031952	18.3834	5.63496	1.6334	-3.44985	0.00801618	RPL30	pcRNA
93	ENSCAFG00000005750	6.47724	5.62189	1.98879	-2.82679	0.0431804	IDO1	pcRNA
94	ENSCAFG00000000210	6.50004	5.62057	1.97702	-2.84295	0.0416796	FEM1C	pcRNA
95	ENSCAFG00000028884	6.34767	5.59247	1.99618	-2.80158	0.0462551	SIKE1	pcRNA
96	ENSCAFG00000008342	6.37046	5.59109	1.98578	-2.81556	0.0444324	AGBL2	pcRNA
97	ENSCAFG00000012338	6.21809	5.56243	2.004	-2.77567	0.0491111	NENF	pcRNA
98	ENSCAFG00000001653	6.24089	5.56099	1.99498	-2.78749	0.047857	IFNB1	pcRNA
99	ENSCAFG00000002865	6.20585	5.55551	1.9969	-2.78207	0.0485097	NFE2L3	pcRNA
100	ENSCAFG00000009914	14.3937	5.30994	1.69317	-3.13609	0.0197138	PLA2G4F	pcRNA
101	ENSCAFG00000020136	28.9709	5.2583	1.25207	-4.19968	0.000614692	RPL12	pcRNA
102	ENSCAFG00000028708	14.2141	5.24761	1.68367	-3.11676	0.0207456	SCD5	pcRNA
103	ENSCAFG00000016252	26.7892	5.24131	1.28372	-4.0829	0.000939302	USP18	pcRNA
104	ENSCAFG00000005722	14.0039	5.23167	1.6911	-3.09364	0.0221672	RPL32	pcRNA
105	ENSCAFG00000004533	119.498	5.22019	0.722996	-7.22022	4.92047e-11	TPT1	pcRNA
106	ENSCAFG00000023556	54.1351	5.20531	0.940262	-5.53602	1.44263e-06	OAS1	pcRNA
107	ENSCAFG00000008344	13.6502	5.192	1.69234	-3.06795	0.0237282	CDKL2	pcRNA
108	ENSCAFG00000004107	13.124	5.18245	1.70749	-3.03512	0.0257394	SEC61A1	pcRNA
109	ENSCAFG00000014115	601.711	5.15148	1.40654	-3.66251	0.00406665	CCDC43	pcRNA
110	ENSCAFG00000003254	153.239	5.1436	0.660615	-7.78608	7.96965e-13	TRAPPC12	pcRNA
111	ENSCAFG00000031460	13.1791	5.13921	1.70003	-3.023	0.0265925	ICAM1	pcRNA
112	ENSCAFG00000010190	26.4389	5.11921	1.26603	-4.04351	0.00108257	TMPRSS2	pcRNA
113	ENSCAFG00000013762	26.0991	5.10208	1.27053	-4.01571	0.00120111	PTGS2	pcRNA
114	ENSCAFG00000003936	12.0996	5.06373	1.72812	-2.9302	0.0339622	WAC	pcRNA
115	ENSCAFG00000030300	12.4612	5.05615	1.71715	-2.9445	0.0329734	CCR7	pcRNA
116	ENSCAFG00000012689	12.3789	5.04654	1.72077	-2.93273	0.0337322	USF1	pcRNA
117	ENSCAFG00000006412	25.1342	5.0452	1.28201	-3.93539	0.00159486	HAL	pcRNA
118	ENSCAFG00000003065	12.3193	5.03708	1.71448	-2.93797	0.0333128	SLC35A1	pcRNA
119	ENSCAFG00000008776	46.2342	4.97101	0.957365	-5.19238	8.35572e-06	RPS6	pcRNA
120	ENSCAFG00000015394	22.4359	4.87064	1.29258	-3.76816	0.00282325	RPL23A	pcRNA
121	ENSCAFG00000008273	19.4994	4.77606	1.33857	-3.56804	0.0054796	RPL17	pcRNA
122	ENSCAFG00000029884	36.88	4.70538	1.02036	-4.61149	0.000114847	RPS20	pcRNA
123	ENSCAFG00000013836	35.8295	4.65981	1.02264	-4.55665	0.000144448	KANSL1L	pcRNA
124	ENSCAFG00000011231	19.4923	4.65562	1.31995	-3.5271	0.00628871	LYST	pcRNA
125	ENSCAFG00000000590	139.101	4.58154	0.648125	-7.06891	1.38786e-10	PHAX	pcRNA
126	ENSCAFG00000015886	26.1785	4.57312	1.12436	-4.0673	0.000992157	RPL9	pcRNA
127	ENSCAFG00000029883	25.9421	4.55786	1.12285	-4.0592	0.00102221	SLC25A36	pcRNA
128	ENSCAFG00000007501	33.2079	4.55597	1.05495	-4.31867	0.000382651	DBR1	pcRNA
129	ENSCAFG00000009497	16.5786	4.53634	1.37313	-3.30364	0.0124696	ACCS	pcRNA
130	ENSCAFG00000007695	16.4157	4.53004	1.39505	-3.24723	0.0146004	SLMAP	pcRNA
131	ENSCAFG00000017665	41.3552	4.48612	0.933449	-4.80596	4.77827e-05	VMP1	pcRNA
132	ENSCAFG00000010227	33.4337	4.48453	0.997653	-4.49508	0.000187176	RPLP0	pcRNA
133	ENSCAFG00000032663	66.6233	4.45108	0.77486	-5.74437	4.74226e-07	SPCS2	pcRNA
134	ENSCAFG00000001775	15.3774	4.42498	1.39124	-3.18061	0.0175128	LMOD2	pcRNA
135	ENSCAFG00000000418	22.567	4.40114	1.18035	-3.72868	0.00324819	MDM2	pcRNA
136	ENSCAFG00000005101	30.7003	4.35329	1.00884	-4.31516	0.000387679	RPSA	pcRNA
137	ENSCAFG00000005494	50.2781	4.29205	0.831467	-5.16202	9.51779e-06	FTL	pcRNA
138	ENSCAFG00000007934	13.7418	4.26458	1.4288	-2.98474	0.0294954	CTSB	pcRNA
139	ENSCAFG00000006262	22.8023	4.26103	1.1629	-3.66414	0.00404851	DNAJC13	pcRNA
140	ENSCAFG00000030034	13.5405	4.23708	1.42397	-2.97553	0.0302843	RPL31	pcRNA
141	ENSCAFG00000005799	35.7806	4.2329	0.946358	-4.47283	0.000204687	UBAC2	pcRNA
142	ENSCAFG00000007151	14.1261	4.23048	1.38138	-3.06251	0.0240702	IFIT5	pcRNA
143	ENSCAFG00000032283	14.7818	4.22599	1.38212	-3.05762	0.0243953	RPS15A	pcRNA
144	ENSCAFG00000012684	27.888	4.21044	1.02983	-4.08846	0.000922956	CEP350	pcRNA
145	ENSCAFG00000032748	13.2235	4.20674	1.43691	-2.92764	0.034123	UBL3	pcRNA
146	ENSCAFG00000018156	39.7606	4.19225	0.904418	-4.6353	0.000104859	SMG1	pcRNA
147	ENSCAFG00000007956	59.7823	4.14265	0.755854	-5.48075	1.89189e-06	ROBO2	pcRNA
148	ENSCAFG00000012234	61.3773	4.13845	0.764765	-5.4114	2.73606e-06	RPS27	pcRNA
149	ENSCAFG00000018172	13.8047	4.11944	1.40163	-2.93903	0.0332435	HEATR9	pcRNA
150	ENSCAFG00000032488	13.6874	4.10688	1.40901	-2.91473	0.0350325	ZNF720	pcRNA
151	ENSCAFG00000004871	52.274	4.10557	0.791595	-5.18645	8.55099e-06	RPL32	pcRNA
152	ENSCAFG00000019878	12.3515	4.10216	1.45045	-2.82819	0.0430846	MVD	pcRNA
153	ENSCAFG00000014685	12.0223	4.06488	1.46338	-2.77774	0.0489545	SUCO	pcRNA
154	ENSCAFG00000000653	11.975	4.05798	1.46233	-2.775	0.0491111	RPL9	pcRNA
155	ENSCAFG00000032537	13.2514	4.0553	1.414	-2.86797	0.0391636	RPL21	pcRNA
156	ENSCAFG00000004800	24.7414	4.02244	1.04678	-3.84269	0.00217674	RPS20	pcRNA
157	ENSCAFG00000000497	12.8154	4.00153	1.42084	-2.81632	0.0443751	IRGM	pcRNA
158	ENSCAFG00000006638	12.6157	3.97814	1.43157	-2.77887	0.048888	SNAI2	pcRNA
159	ENSCAFG00000000667	137.346	3.90825	0.621864	-6.28473	2.01585e-08	FNDC1	pcRNA
160	ENSCAFG00000006381	33.9197	3.85339	0.908698	-4.24056	0.000525497	SEMA3C	pcRNA
161	ENSCAFG00000018094	211.85	3.84283	0.520956	-7.3765	1.6705e-11	RPS14	pcRNA
162	ENSCAFG00000006551	21.8223	3.83154	1.06844	-3.58609	0.00521661	MAPK8	pcRNA
163	ENSCAFG00000013151	20.4636	3.82938	1.13202	-3.38279	0.00992228	ARHGAP5	pcRNA
164	ENSCAFG00000012447	15.3823	3.8259	1.26977	-3.01305	0.027344	TRAF3IP1	pcRNA
165	ENSCAFG00000003861	34.7006	3.80889	0.966912	-3.93923	0.00157436	FTL	pcRNA
166	ENSCAFG00000018405	67.8447	3.80327	0.699692	-5.43563	2.41632e-06	FST	pcRNA
167	ENSCAFG00000016008	52.3573	3.78691	0.755938	-5.00956	1.89215e-05	RPL9	pcRNA
168	ENSCAFG00000032122	19.7807	3.77849	1.14066	-3.31255	0.0121913	RPL39	pcRNA
169	ENSCAFG00000019967	14.6187	3.75791	1.29906	-2.89278	0.037106	MBTPS1	pcRNA
170	ENSCAFG00000017570	20.0949	3.75065	1.09706	-3.41883	0.00883854	PPP4R3A	pcRNA
171	ENSCAFG00000022729	122.459	3.74301	0.634529	-5.89888	1.99118e-07	MT-ATP6	pcRNA
172	ENSCAFG00000015901	36.138	3.72927	0.863518	-4.31869	0.000382651	FTH1	pcRNA
173	ENSCAFG00000000567	145.902	3.72272	0.557293	-6.68	1.77279e-09	PABPC1	pcRNA
174	ENSCAFG00000001034	14.2528	3.71483	1.29258	-2.87397	0.0388155	SEC24A	pcRNA
175	ENSCAFG00000002336	49.6484	3.70427	0.761777	-4.86267	3.72877e-05	FTL	pcRNA
176	ENSCAFG00000010555	14.111	3.69741	1.29321	-2.85909	0.0400978	RPL4	pcRNA
177	ENSCAFG00000024307	38.0026	3.67398	0.867709	-4.23411	0.000537601	RPL37	pcRNA
178	ENSCAFG00000015122	18.4604	3.67083	1.16273	-3.15709	0.0186504	RPL18A	pcRNA
179	ENSCAFG00000022726	100.241	3.63945	0.657948	-5.53152	1.46414e-06	MT-CO2	pcRNA
180	ENSCAFG00000022723	214.879	3.60337	0.542452	-6.64274	2.26464e-09	MT-CO1	pcRNA
181	ENSCAFG00000004234	18.8743	3.55352	1.109	-3.20426	0.0164576	CEP295	pcRNA
182	ENSCAFG00000017539	41.3353	3.49756	0.841978	-4.15398	0.000733631	LDLR	pcRNA
183	ENSCAFG00000009384	17.455	3.48718	1.13579	-3.07026	0.0235755	POLK	pcRNA
184	ENSCAFG00000002366	51.1342	3.48582	0.753635	-4.62535	0.000109272	RPS5	pcRNA
185	ENSCAFG00000008704	55.4661	3.47919	0.78459	-4.4344	0.00023799	THBS1	pcRNA
186	ENSCAFG00000005675	88.8225	3.47308	0.626029	-5.5478	1.36363e-06	RNF213	pcRNA
187	ENSCAFG00000009491	20.1849	3.47158	1.10259	-3.14856	0.0190527	NRN1	pcRNA
188	ENSCAFG00000006550	34.5774	3.46588	0.846589	-4.09394	0.000911458	NEURL3	pcRNA
189	ENSCAFG00000001697	17.7693	3.46134	1.14065	-3.03452	0.0257581	UBR2	pcRNA
190	ENSCAFG00000003003	26.1956	3.44733	0.961515	-3.58531	0.00522286	RLF	pcRNA
191	ENSCAFG00000032321	43.8233	3.44319	0.82444	-4.1764	0.000673834	-	pcRNA
192	ENSCAFG00000012858	24.1779	3.428	0.99292	-3.45244	0.00797963	ZSCAN2	pcRNA
193	ENSCAFG00000000555	21.2939	3.42195	1.02441	-3.3404	0.0112359	RNF19A	pcRNA
194	ENSCAFG00000017703	57.672	3.40741	0.707715	-4.81466	4.59131e-05	MED13	pcRNA
195	ENSCAFG00000006975	75.7905	3.40666	0.661773	-5.14777	1.0223e-05	PLK2	pcRNA
196	ENSCAFG00000009523	47.9203	3.40319	0.759337	-4.48179	0.000197358	RPLP2	pcRNA
197	ENSCAFG00000007468	19.754	3.34336	1.04212	-3.20823	0.0162551	TMED2	pcRNA
198	ENSCAFG00000013191	15.8178	3.33047	1.15385	-2.8864	0.0376529	NRP2	pcRNA
199	ENSCAFG00000020343	24.2975	3.32306	0.967438	-3.43491	0.00841493	IFI44L	pcRNA
200	ENSCAFG00000030465	123.507	3.31522	0.571879	-5.79706	3.53245e-07	FTH1	pcRNA
201	ENSCAFG00000009569	411.51	3.31344	0.463667	-7.14615	8.10049e-11	SPP1	pcRNA
202	ENSCAFG00000023455	35.4744	3.30635	0.828705	-3.98978	0.00131531	HAVCR1	pcRNA
203	ENSCAFG00000018691	85.0542	3.29865	0.62203	-5.30304	4.76327e-06	ANKRD12	pcRNA
204	ENSCAFG00000013633	76.8136	3.28864	0.634098	-5.18633	8.55099e-06	B2M	pcRNA
205	ENSCAFG00000009978	19.5972	3.28576	1.04552	-3.1427	0.0193525	ETS2	pcRNA
206	ENSCAFG00000011940	17.5372	3.26022	1.14226	-2.85419	0.0406225	PARP9	pcRNA
207	ENSCAFG00000020091	19.724	3.25165	1.06129	-3.06385	0.0239937	SLC25A25	pcRNA
208	ENSCAFG00000000404	33.3355	3.23552	0.840851	-3.84792	0.00214881	IYD	pcRNA
209	ENSCAFG00000013418	53.2206	3.21517	0.723084	-4.44648	0.000226372	NFKBIA	pcRNA
210	ENSCAFG00000028485	28.8331	3.20481	0.880031	-3.6417	0.00436009	RPS19	pcRNA
211	ENSCAFG00000024514	16.8893	3.20096	1.15124	-2.78045	0.0487013	RPS3A	pcRNA
212	ENSCAFG00000032717	22.4378	3.19659	0.9841	-3.24824	0.0145698	RPL37A	pcRNA
213	ENSCAFG00000031999	18.3854	3.1865	1.05782	-3.01232	0.0273758	SLC30A1	pcRNA
214	ENSCAFG00000018740	40.8346	3.17517	0.802243	-3.95786	0.00147647	RPS11	pcRNA
215	ENSCAFG00000014160	20.5741	3.17446	1.03831	-3.05734	0.0243953	CWC22	pcRNA
216	ENSCAFG00000001612	19.8956	3.17156	1.08688	-2.91804	0.0348104	DENND4C	pcRNA
217	ENSCAFG00000000217	39.1214	3.16373	0.781514	-4.04821	0.00106622	SGK1	pcRNA
218	ENSCAFG00000015685	42.3641	3.16108	0.762459	-4.1459	0.000755994	LIPK	pcRNA
219	ENSCAFG00000020111	84.4275	3.1589	0.715366	-4.41578	0.000257875	FPGS	pcRNA
220	ENSCAFG00000016268	17.495	3.15676	1.07809	-2.9281	0.0341117	RPL23A	pcRNA
221	ENSCAFG00000007273	79.0242	3.13945	0.63831	-4.91838	2.88574e-05	FAT1	pcRNA
222	ENSCAFG00000006325	26.0988	3.13912	0.968991	-3.23957	0.0148294	MAK16	pcRNA
223	ENSCAFG00000016065	88.4257	3.13895	0.615971	-5.09595	1.30425e-05	RPL6	pcRNA
224	ENSCAFG00000029359	16.7675	3.1338	1.09862	-2.8525	0.0406827	KCNK5	pcRNA
225	ENSCAFG00000029799	18.4038	3.13299	1.08744	-2.88108	0.0381638	RASSF5	pcRNA
226	ENSCAFG00000020376	24.1895	3.12669	0.933049	-3.35105	0.0109203	ZZZ3	pcRNA
227	ENSCAFG00000022730	97.2042	3.11223	0.613483	-5.07305	1.43971e-05	COX3	pcRNA
228	ENSCAFG00000016890	27.8024	3.07377	0.973245	-3.15827	0.0186	FBXW11	pcRNA
229	ENSCAFG00000010438	35.6333	3.06565	0.811337	-3.77852	0.00273586	IFIH1	pcRNA
230	ENSCAFG00000012554	31.1361	3.06492	0.859261	-3.56692	0.00549327	PIP5K1A	pcRNA
231	ENSCAFG00000001615	34.2492	3.06442	0.82289	-3.72397	0.00329375	RPS6	pcRNA
232	ENSCAFG00000010850	62.8334	3.05241	0.708221	-4.30997	0.000394661	RPL27A	pcRNA
233	ENSCAFG00000029326	22.5417	3.015	0.95402	-3.16031	0.0184957	FAM133B	pcRNA
234	ENSCAFG00000006102	34.8163	3.00181	0.802126	-3.74232	0.00309885	RPL29	pcRNA
235	ENSCAFG00000020342	46.2845	2.99211	0.742176	-4.03154	0.00113376	IFI44	pcRNA
236	ENSCAFG00000002563	44.1625	2.97815	0.733924	-4.05785	0.00102562	FOXJ3	pcRNA
237	ENSCAFG00000030565	60.112	2.9708	0.668697	-4.44268	0.000229706	DUSP5	pcRNA
238	ENSCAFG00000031033	24.7144	2.96345	0.925723	-3.20123	0.0165609	EMP1	pcRNA
239	ENSCAFG00000029892	80.9598	2.95331	0.711373	-4.15156	0.000739471	RPL13A	pcRNA
240	ENSCAFG00000013909	51.2009	2.94391	0.716939	-4.10622	0.000875378	SERPINE1	pcRNA
241	ENSCAFG00000011382	34.9246	2.92849	0.837048	-3.49859	0.00686854	RPL31	pcRNA
242	ENSCAFG00000014627	24.6856	2.92416	0.907039	-3.22385	0.0155716	EEF1A1	pcRNA
243	ENSCAFG00000024041	18.0165	2.92056	1.03191	-2.83023	0.042945	RPS3A	pcRNA
244	ENSCAFG00000009746	33.8777	2.90512	0.808043	-3.59525	0.00506418	RPL29	pcRNA
245	ENSCAFG00000000950	105.414	2.87142	0.572754	-5.01335	1.8684e-05	RPS18	pcRNA
246	ENSCAFG00000017034	32.2181	2.86986	0.964655	-2.97501	0.0302843	TMED10	pcRNA
247	ENSCAFG00000031376	36.8574	2.86777	0.804664	-3.56394	0.00554635	UBXN2A	pcRNA
248	ENSCAFG00000007411	20.0474	2.8582	0.983791	-2.90529	0.0358999	CSPP1	pcRNA
249	ENSCAFG00000004590	53.2867	2.85277	0.685182	-4.16353	0.0007092	RPL26	pcRNA
250	ENSCAFG00000012395	47.2506	2.84892	0.711983	-4.00139	0.00126716	RPS25	pcRNA
251	ENSCAFG00000022713	60.4466	2.84685	0.678476	-4.19596	0.000623211	MT-ND1	pcRNA
252	ENSCAFG00000001972	23.0739	2.84193	0.935826	-3.03682	0.0256273	FRYL	pcRNA
253	ENSCAFG00000014958	19.7427	2.83819	0.995766	-2.85026	0.0409122	RPL22	pcRNA
254	ENSCAFG00000006454	20.1865	2.83515	0.979277	-2.89515	0.0368696	ELK3	pcRNA
255	ENSCAFG00000007222	20.6059	2.82752	0.969739	-2.91576	0.0349582	XPO4	pcRNA
256	ENSCAFG00000017151	49.5046	2.81913	0.714556	-3.9453	0.00154549	RPS4X	pcRNA
257	ENSCAFG00000029710	39.2674	2.80696	0.755377	-3.71598	0.00337974	RPS24	pcRNA
258	ENSCAFG00000009699	20.1226	2.78651	0.975277	-2.85715	0.0403	CHD9	pcRNA
259	ENSCAFG00000016397	49.3286	2.77667	0.701176	-3.96002	0.00146657	VPS13D	pcRNA
260	ENSCAFG00000007508	29.2305	2.77284	0.866382	-3.20048	0.0165806	RPS21	pcRNA
261	ENSCAFG00000004598	22.4477	2.76604	0.926727	-2.98474	0.0294954	UBP1	pcRNA
262	ENSCAFG00000012879	57.2756	2.75565	0.665569	-4.14029	0.0007687	RPL18A	pcRNA
263	ENSCAFG00000007235	22.1885	2.74644	0.92945	-2.95491	0.0320939	HIPK3	pcRNA
264	ENSCAFG00000007248	21.6746	2.74451	0.937611	-2.92713	0.0341381	GNPTAB	pcRNA
265	ENSCAFG00000004253	20.8999	2.71739	0.96262	-2.82292	0.0435878	UGGT1	pcRNA
266	ENSCAFG00000011576	21.7069	2.71336	0.938952	-2.88977	0.037293	ADNP	pcRNA
267	ENSCAFG00000014850	21.7069	2.71336	0.938952	-2.88977	0.037293	COPS2	pcRNA
268	ENSCAFG00000000415	30.9506	2.70113	0.828317	-3.26099	0.0140535	RAP1B	pcRNA
269	ENSCAFG00000029967	64.6717	2.6842	0.701875	-3.82433	0.00233078	RPLP2	pcRNA
270	ENSCAFG00000008959	33.8936	2.67954	0.788576	-3.39794	0.00943443	RIPK2	pcRNA
271	ENSCAFG00000013232	57.86	2.66956	0.657213	-4.06194	0.00101274	RPL11	pcRNA
272	ENSCAFG00000016944	30.3035	2.66592	0.855472	-3.11631	0.0207497	ASH1L	pcRNA
273	ENSCAFG00000010146	27.3691	2.66331	0.878471	-3.03176	0.0259627	NUP153	pcRNA
274	ENSCAFG00000010998	57.7242	2.64281	0.666601	-3.96461	0.00144194	CHD2	pcRNA
275	ENSCAFG00000002007	44.0264	2.62773	0.742934	-3.53696	0.00609064	SAMD9L	pcRNA
276	ENSCAFG00000020110	52.7106	2.60886	0.727378	-3.58666	0.00521476	F3	pcRNA
277	ENSCAFG00000000348	32.3648	2.60625	0.82099	-3.17452	0.0177848	CANX	pcRNA
278	ENSCAFG00000019411	78.7512	2.59875	0.649206	-4.00296	0.00126174	OAZ1	pcRNA
279	ENSCAFG00000031456	31.5256	2.57631	0.845832	-3.04589	0.0250239	RALGDS	pcRNA
280	ENSCAFG00000018187	197.303	2.56633	0.511916	-5.01319	1.8684e-05	RPS27A	pcRNA
281	ENSCAFG00000004609	28.5131	2.56512	0.844238	-3.03838	0.0255645	PCF11	pcRNA
282	ENSCAFG00000006538	58.6366	2.5236	0.656591	-3.84348	0.00217424	HSPH1	pcRNA
283	ENSCAFG00000016011	59.4542	2.51923	0.644585	-3.90829	0.00174298	EPHA2	pcRNA
284	ENSCAFG00000015746	24.1866	2.51885	0.884644	-2.84731	0.0411578	KDELR2	pcRNA
285	ENSCAFG00000007503	23.2867	2.51586	0.900046	-2.79526	0.04692	SBNO1	pcRNA
286	ENSCAFG00000010507	31.0385	2.50429	0.800688	-3.12767	0.0201514	RPL23	pcRNA
287	ENSCAFG00000030731	40.9034	2.49356	0.736304	-3.38659	0.00980156	H2BC18	pcRNA
288	ENSCAFG00000030801	40.9034	2.49356	0.736304	-3.38659	0.00980156	IKZF4	pcRNA
289	ENSCAFG00000003094	32.565	2.47472	0.789544	-3.13437	0.0198035	B3GNT2	pcRNA
290	ENSCAFG00000007253	39.1961	2.4664	0.749597	-3.29031	0.0129375	ARMC1	pcRNA
291	ENSCAFG00000031546	38.3093	2.43726	0.815359	-2.98918	0.0292129	PIK3C2A	pcRNA
292	ENSCAFG00000017177	26.8836	2.43674	0.845004	-2.8837	0.037891	UBE2Q1	pcRNA
293	ENSCAFG00000030164	38.0081	2.43068	0.743172	-3.27068	0.013683	TXN	pcRNA
294	ENSCAFG00000024818	59.4107	2.41229	0.648452	-3.72008	0.00333834	RACK1	pcRNA
295	ENSCAFG00000007822	39.1347	2.40834	0.745577	-3.23018	0.0152532	BDP1	pcRNA
296	ENSCAFG00000012725	28.3734	2.40322	0.826665	-2.90712	0.0357728	RPL35A	pcRNA
297	ENSCAFG00000022717	54.4952	2.40263	0.674936	-3.5598	0.00562053	MT-ND2	pcRNA
298	ENSCAFG00000023471	186.292	2.37774	0.497649	-4.77794	5.43523e-05	RPS27A	pcRNA
299	ENSCAFG00000009781	43.0721	2.36839	0.710762	-3.33219	0.0115048	HERC6	pcRNA
300	ENSCAFG00000008738	32.9542	2.36254	0.774888	-3.04888	0.024839	TM9SF3	pcRNA
301	ENSCAFG00000002413	53.9716	2.35976	0.6734	-3.50425	0.00678551	DST	pcRNA
302	ENSCAFG00000020150	57.888	2.35424	0.64657	-3.64112	0.00436172	RPL5	pcRNA
303	ENSCAFG00000012839	77.0714	2.34675	0.599978	-3.9114	0.00172833	RPS14	pcRNA
304	ENSCAFG00000004125	32.4693	2.33268	0.783352	-2.97782	0.0301321	KMT2E	pcRNA
305	ENSCAFG00000005402	62.334	2.30356	0.674722	-3.41408	0.00895123	RPS3	pcRNA
306	ENSCAFG00000003839	47.4653	2.297	0.689148	-3.33311	0.011485	PUM1(2)	pcRNA
307	ENSCAFG00000022734	27.4364	2.29508	0.824325	-2.7842	0.0482495	ND4L	pcRNA
308	ENSCAFG00000007200	66.6413	2.28164	0.640997	-3.55952	0.00562053	SLC20A1	pcRNA
309	ENSCAFG00000003415	29.1136	2.28013	0.80451	-2.83418	0.0425616	ODC1	pcRNA
310	ENSCAFG00000017169	33.2742	2.26984	0.81527	-2.78416	0.0482495	ADAR	pcRNA
311	ENSCAFG00000000267	74.7002	2.26841	0.606033	-3.74304	0.00309617	TNFAIP3	pcRNA
312	ENSCAFG00000029439	31.7817	2.26629	0.804078	-2.8185	0.044122	TMA7	pcRNA
313	ENSCAFG00000000453	31.7695	2.26459	0.800844	-2.82776	0.0430967	ZFC3H1	pcRNA
314	ENSCAFG00000012968	45.5446	2.26305	0.689736	-3.28104	0.0133098	HELZ2	pcRNA
315	ENSCAFG00000003631	55.0766	2.25095	0.676204	-3.32881	0.011609	RPS11	pcRNA
316	ENSCAFG00000011666	53.8744	2.23177	0.666563	-3.34818	0.0109642	HSPA8	pcRNA
317	ENSCAFG00000000851	46.5722	2.22899	0.683816	-3.25963	0.0140799	IRF1	pcRNA
318	ENSCAFG00000011082	33.8745	2.21696	0.798873	-2.7751	0.0491111	CAMSAP2	pcRNA
319	ENSCAFG00000017701	140.984	2.21695	0.59085	-3.75213	0.00299792	DICER1	pcRNA
320	ENSCAFG00000004776	37.904	2.20811	0.729682	-3.02613	0.0263518	TRANK1	pcRNA
321	ENSCAFG00000018586	34.0558	2.19952	0.756783	-2.90641	0.0358128	EEF1A1	pcRNA
322	ENSCAFG00000005626	31.3385	2.19585	0.784373	-2.7995	0.0464559	CHD8	pcRNA
323	ENSCAFG00000020116	58.2152	2.18369	0.67986	-3.21197	0.0161143	ARHGAP29	pcRNA
324	ENSCAFG00000022735	130.125	2.17629	0.5323	-4.08847	0.000922956	MT-ND4	pcRNA
325	ENSCAFG00000011408	69.6591	2.16811	0.604909	-3.58419	0.00522976	ZNFX1	pcRNA
326	ENSCAFG00000029394	50.9102	2.15735	0.67645	-3.18923	0.0170942	HAS2	pcRNA
327	ENSCAFG00000007428	184.312	2.14545	0.523777	-4.09612	0.000906836	MARCH5	pcRNA
328	ENSCAFG00000001254	131.813	2.13426	0.521649	-4.09138	0.000919244	EGR1	pcRNA
329	ENSCAFG00000029621	344.083	2.12592	0.477933	-4.44816	0.00022529	ACER2	pcRNA
330	ENSCAFG00000016132	46.7458	2.12367	0.689238	-3.08118	0.0228755	SPEN	pcRNA
331	ENSCAFG00000005501	63.7402	2.11597	0.66709	-3.17193	0.0179167	RPS16	pcRNA
332	ENSCAFG00000005764	50.7445	2.10922	0.742107	-2.8422	0.041702	RPL15	pcRNA
333	ENSCAFG00000022742	49.6397	2.10195	0.666859	-3.15201	0.0189257	MT-CYB	pcRNA
334	ENSCAFG00000009261	62.9134	2.07117	0.631843	-3.27798	0.0133941	SLC38A2	pcRNA
335	ENSCAFG00000008873	39.8816	2.0694	0.740064	-2.79624	0.046827	RPL6	pcRNA
336	ENSCAFG00000006521	55.0866	2.01784	0.641697	-3.14453	0.0192582	FRMD4B	pcRNA
337	ENSCAFG00000017566	59.4502	2.01446	0.636326	-3.16577	0.0182273	RBBP6	pcRNA
338	ENSCAFG00000004745	119.287	2.00631	0.533764	-3.7588	0.00292503	RPS8	pcRNA
339	ENSCAFG00000030508	65.2127	2.00598	0.612418	-3.27552	0.0134912	TMSB4X	pcRNA
340	ENSCAFG00000016180	1222.08	-2.00248	0.520728	3.84554	0.00216518	KLF3	pcRNA
341	ENSCAFG00000029066	82.7185	-2.00573	0.572187	3.50536	0.00677779	H4-16	pcRNA
342	ENSCAFG00000008221	40.5729	-2.01516	0.674326	2.9884	0.0292508	ALDOA -	pcRNA
343	ENSCAFG00000012989	50.2897	-2.01641	0.644139	3.1304	0.0199922	H4-16	pcRNA
344	ENSCAFG00000006150	113.098	-2.01841	0.563246	3.58354	0.00522976	PANK2	pcRNA
345	ENSCAFG00000000636	40.9331	-2.02408	0.705676	2.86829	0.0391636	VARS	pcRNA
346	ENSCAFG00000030095	45.0529	-2.0245	0.689157	2.93765	0.0333128	G0S2	pcRNA
347	ENSCAFG00000005869	37.1514	-2.03168	0.693786	2.92839	0.0341117	IK	pcRNA
348	ENSCAFG00000015888	52.9774	-2.04422	0.630438	3.24254	0.014756	INCENP	pcRNA
349	ENSCAFG00000024272	42.9622	-2.05183	0.687191	2.98582	0.0294628	H1-2	pcRNA
350	ENSCAFG00000007788	133.591	-2.07245	0.504586	4.10723	0.000875164	CAPG	pcRNA
351	ENSCAFG00000020049	78.1186	-2.08129	0.582037	3.57588	0.0053659	SPTAN1	pcRNA
352	ENSCAFG00000009910	36.1092	-2.08504	0.702261	2.96904	0.0308192	PEBP1	pcRNA
353	ENSCAFG00000007603	84.9072	-2.09385	0.560027	3.73883	0.00312973	FLNB	pcRNA
354	ENSCAFG00000029403	44.5843	-2.10125	0.687066	3.05829	0.0243807	TALDO1	pcRNA
355	ENSCAFG00000023647	210.95	-2.10644	0.47181	4.46458	0.000211257	KRT19	pcRNA
356	ENSCAFG00000020131	51.1517	-2.11457	0.652466	3.24088	0.0147988	NIBAN2	pcRNA
357	ENSCAFG00000032173	87.514	-2.11533	0.552753	3.8269	0.00231143	UPP1	pcRNA
358	ENSCAFG00000010375	73.5262	-2.12692	0.634594	3.35161	0.0109152	A3GALT2	pcRNA
359	ENSCAFG00000002500	224.155	-2.135	0.49314	4.3294	0.000368695	SLC2A1	pcRNA
360	ENSCAFG00000023663	73.7498	-2.15291	0.609354	3.5331	0.00615855	EPHA6	pcRNA
361	ENSCAFG00000029110	68.8375	-2.16745	0.64266	3.37262	0.0102626	H4-16	pcRNA
362	ENSCAFG00000030545	89.1637	-2.17775	0.560841	3.88302	0.00189297	GSC2	pcRNA
363	ENSCAFG00000000086	127.048	-2.17925	0.652259	3.34108	0.0112308	CDH20	pcRNA
364	ENSCAFG00000006402	37.2561	-2.18897	0.750302	2.91745	0.0348104	CCKBR	pcRNA
365	ENSCAFG00000015198	40.1464	-2.19892	0.713289	3.08278	0.0227825	PELI2	pcRNA
366	ENSCAFG00000031984	353.738	-2.20731	0.447705	4.93028	2.75816e-05	LMF2	pcRNA
367	ENSCAFG00000006593	35.7186	-2.21629	0.789419	2.8075	0.0454627	CBX5	pcRNA
368	ENSCAFG00000024295	87.512	-2.2323	0.562921	3.96558	0.00143941	H1-3	pcRNA
369	ENSCAFG00000029033	37.3248	-2.25034	0.764631	2.94304	0.0330504	TRAK1	pcRNA
370	ENSCAFG00000030784	88.846	-2.25953	0.577118	3.9152	0.00170882	LAD1	pcRNA
371	ENSCAFG00000019697	81.1943	-2.26532	0.561123	4.03711	0.00110984	ENO1	pcRNA
372	ENSCAFG00000015266	32.0005	-2.27748	0.734841	3.09928	0.0217781	MYBBP1A	pcRNA
373	ENSCAFG00000012537	31.4923	-2.29398	0.746555	3.07276	0.0234097	PHLDB1	pcRNA
374	ENSCAFG00000001570	44.3801	-2.30378	0.699042	3.29563	0.0127527	PSAT1	pcRNA
375	ENSCAFG00000020252	41.1762	-2.31194	0.680391	3.39795	0.00943443	NQO1	pcRNA
376	ENSCAFG00000019521	187.595	-2.31577	0.495224	4.67621	8.65715e-05	FLNA	pcRNA
377	ENSCAFG00000004270	26.396	-2.32111	0.809001	2.8691	0.0391542	KRT8	pcRNA
378	ENSCAFG00000001448	174.1	-2.33375	0.583964	3.99639	0.00129116	PIM1	pcRNA
379	ENSCAFG00000001132	28.3901	-2.34768	0.768081	3.05655	0.0244071	HNRNPA0	pcRNA
380	ENSCAFG00000005927	25.696	-2.35162	0.825842	2.84755	0.0411578	DCXR	pcRNA
381	ENSCAFG00000005006	23.2079	-2.35407	0.847699	2.77701	0.0490138	TMEM91	pcRNA
382	ENSCAFG00000029379	41.8513	-2.35843	0.701734	3.36086	0.0106295	UBE2S	pcRNA
383	ENSCAFG00000032188	81.3524	-2.37409	0.580556	4.08933	0.000922956	H4-16	pcRNA
384	ENSCAFG00000012866	141.219	-2.38175	0.505458	4.71207	7.41903e-05	UROS	pcRNA
385	ENSCAFG00000002731	34.3455	-2.39743	0.725034	3.30664	0.0123558	RAPGEF5	pcRNA
386	ENSCAFG00000001630	321.783	-2.40339	0.459838	5.2266	7.04838e-06	MYH9	pcRNA
387	ENSCAFG00000031326	26.0237	-2.43609	0.79768	3.05397	0.0245453	CEBPB	pcRNA
388	ENSCAFG00000029487	26.9807	-2.44055	0.78905	3.09302	0.0221844	TLE3	pcRNA
389	ENSCAFG00000032157	31.3761	-2.45173	0.788824	3.10809	0.0212792	H1-3	pcRNA
390	ENSCAFG00000000285	24.1928	-2.45402	0.834966	2.93906	0.0332435	CITED2	pcRNA
391	ENSCAFG00000004714	28.4423	-2.4544	0.771604	3.18091	0.0175128	FAM107B	pcRNA
392	ENSCAFG00000005468	39.947	-2.46261	0.700703	3.51448	0.00656081	PFKP	pcRNA
393	ENSCAFG00000029986	70.2235	-2.46798	0.605098	4.07865	0.000949587	H4-16	pcRNA
394	ENSCAFG00000029032	86.5245	-2.47585	0.555636	4.45589	0.000217985	H4-16	pcRNA
395	ENSCAFG00000002330	27.6708	-2.48105	0.78968	3.14184	0.0193836	IGFBP7	pcRNA
396	ENSCAFG00000010539	25.9615	-2.48637	0.804625	3.0901	0.022287	CBS	pcRNA
397	ENSCAFG00000011899	35.2065	-2.50627	0.772205	3.2456	0.0146571	HJURP	pcRNA
398	ENSCAFG00000029718	28.1195	-2.51062	0.780876	3.21514	0.0159602	IER5	pcRNA
399	ENSCAFG00000017538	29.1874	-2.5228	0.765923	3.2938	0.0128164	SPC24	pcRNA
400	ENSCAFG00000006413	74.6028	-2.52805	0.642736	3.93326	0.00159954	NCKAP1L	pcRNA
401	ENSCAFG00000003850	18.3412	-2.53061	0.912902	2.77205	0.0494734	RHOB	pcRNA
402	ENSCAFG00000005190	36.9237	-2.54156	0.735098	3.45744	0.00784607	SEPT9	pcRNA
403	ENSCAFG00000031940	87.528	-2.54305	0.583497	4.35829	0.000327973	H4-16	pcRNA
404	ENSCAFG00000000195	90.761	-2.5472	0.600055	4.24495	0.000518184	SHMT2	pcRNA
405	ENSCAFG00000016316	27.9507	-2.55125	0.79875	3.19406	0.0169298	PKN1	pcRNA
406	ENSCAFG00000010777	36.7067	-2.55436	0.712755	3.58379	0.00522976	KHDRBS1	pcRNA
407	ENSCAFG00000007307	318.964	-2.58391	0.461831	5.59492	1.06393e-06	KRT7	pcRNA
408	ENSCAFG00000011868	38.0152	-2.61067	0.718637	3.63281	0.00447786	PCK2	pcRNA
409	ENSCAFG00000005510	27.9713	-2.61978	0.782244	3.34905	0.0109471	EOMES	pcRNA
410	ENSCAFG00000030662	136.517	-2.63324	0.513234	5.13067	1.1046e-05	AHNAK2	pcRNA
411	ENSCAFG00000004599	26.2885	-2.63604	0.831619	3.16977	0.0180035	SLC9A3R1	pcRNA
412	ENSCAFG00000006595	21.0354	-2.63824	0.873807	3.01925	0.0268571	CCNB1	pcRNA
413	ENSCAFG00000005259	48.8701	-2.65342	0.674375	3.93463	0.00159486	CDC20	pcRNA
414	ENSCAFG00000029173	56.095	-2.66286	0.65013	4.0959	0.000906836	HIST1H3I	pcRNA
415	ENSCAFG00000017130	18.0513	-2.67749	0.94209	2.84208	0.041702	NUPR1	pcRNA
416	ENSCAFG00000019033	25.4739	-2.70948	0.834896	3.24529	0.0146571	HDGFL2	pcRNA
417	ENSCAFG00000003663	54.1881	-2.7148	0.632786	4.29023	0.00042538	GSN	pcRNA
418	ENSCAFG00000025183	26.3179	-2.72315	0.811613	3.35523	0.0108253	EPS8L2	pcRNA
419	ENSCAFG00000003156	35.5427	-2.72911	0.724075	3.7691	0.00282325	MYH14	pcRNA
420	ENSCAFG00000019134	73.2353	-2.73996	0.609445	4.49582	0.000187115	PPL	pcRNA
421	ENSCAFG00000005807	46.3976	-2.74521	0.664857	4.12902	0.000803192	NUMA1	pcRNA
422	ENSCAFG00000016764	57.0471	-2.78073	0.639172	4.35052	0.000337836	SLC49A3	pcRNA
423	ENSCAFG00000018231	102.386	-2.79842	0.61076	4.58187	0.000130195	HMGXB3	pcRNA
424	ENSCAFG00000004510	22.4361	-2.82449	0.873378	3.23398	0.0150732	CDC42EP4	pcRNA
425	ENSCAFG00000006151	18.3748	-2.99673	0.959949	3.12176	0.0204784	CDC42EP3	pcRNA
426	ENSCAFG00000017270	56.7405	-3.00434	0.632027	4.75349	6.09225e-05	PGK1	pcRNA
427	ENSCAFG00000025373	74.4597	-3.0567	0.624801	4.89229	3.24576e-05	SLC25A28	pcRNA
428	ENSCAFG00000006362	44.9051	-3.08185	0.684021	4.50549	0.000180507	NPHP3	pcRNA
429	ENSCAFG00000030875	69.4461	-3.08951	0.600826	5.1421	1.04412e-05	PHGDH	pcRNA
430	ENSCAFG00000006175	34.1517	-3.14105	0.786184	3.99532	0.00129398	CDC25B	pcRNA
431	ENSCAFG00000023938	32.5698	-3.1554	0.80755	3.90738	0.00174575	GPR158	pcRNA
432	ENSCAFG00000024796	39.1558	-3.25456	0.718822	4.52763	0.00016417	RNH1	pcRNA
433	ENSCAFG00000014056	16.6669	-3.26758	0.996551	3.27889	0.0133765	MID1IP1	pcRNA
434	ENSCAFG00000011171	21.0432	-3.3273	0.922215	3.60794	0.00486743	ALDH3B1	pcRNA
435	ENSCAFG00000011825	15.3835	-3.32938	1.15176	2.89069	0.037293	BCAS1	pcRNA
436	ENSCAFG00000032015	29.0877	-3.3664	0.80484	4.18269	0.000657189	MRFAP1	pcRNA
437	ENSCAFG00000010752	12.6643	-3.39428	1.18997	2.8524	0.0406827	C25H2orf72	pcRNA
438	ENSCAFG00000015229	19.6166	-3.41177	0.995244	3.42807	0.00857273	MAP1S	pcRNA
439	ENSCAFG00000014124	16.0413	-3.41472	1.0324	3.30755	0.0123348	CHCHD10	pcRNA
440	ENSCAFG00000012856	12.2984	-3.419	1.16983	2.92265	0.0344847	TDRKH	pcRNA
441	ENSCAFG00000013411	11.4045	-3.45523	1.18389	2.91854	0.0348104	ECHS1	pcRNA
442	ENSCAFG00000024275	52.0283	-3.56572	0.669774	5.32376	4.27213e-06	H4C7	pcRNA
443	ENSCAFG00000004046	11.849	-3.57691	1.25349	2.85357	0.0406225	LIG1	pcRNA
444	ENSCAFG00000002628	11.4638	-3.63197	1.21235	2.99582	0.0287544	EPS8L1	pcRNA
445	ENSCAFG00000007716	30.1461	-3.67209	0.848704	4.3267	0.000371089	YWHAZ	pcRNA
446	ENSCAFG00000029451	82.1366	-3.71017	0.595613	6.22915	2.83775e-08	H4C11	pcRNA
447	ENSCAFG00000014650	15.3497	-3.92401	1.09946	3.56902	0.00547321	CDCA3	pcRNA
448	ENSCAFG00000005938	9.63717	-3.97779	1.39651	2.84837	0.0411103	GPS1	pcRNA
449	ENSCAFG00000024883	46.4186	-4.01084	0.718048	5.58576	1.1153e-06	SOX4	pcRNA
450	ENSCAFG00000029850	10.6693	-4.12117	1.35678	3.03747	0.0256037	-	pcRNA
451	ENSCAFG00000028582	14.0456	-4.33541	1.19031	3.64223	0.00435926	TSC22	pcRNA
452	ENSCAFG00000014620	27.7219	-4.41073	0.908663	4.85409	3.86472e-05	VAT1	pcRNA
453	ENSCAFG00000003207	13.0685	-4.49341	1.32435	3.39291	0.00959384	NONO-like	pcRNA
454	ENSCAFG00000018634	12.6834	-4.5746	1.31567	3.47703	0.0073443	TUBB4A	pcRNA
455	ENSCAFG00000020352	7.50989	-4.60303	1.65693	2.77805	0.0489545	ACD	pcRNA
456	ENSCAFG00000030114	9.06666	-4.87776	1.57847	3.09018	0.022287	RFXAP	pcRNA
457	ENSCAFG00000030682	13.8393	-5.48995	1.45686	3.76835	0.00282325	AHNAK2	pcRNA
458	ENSCAFG00000018292	7.76682	-6.98703	1.9329	3.61479	0.00476702	ZFYVE21	pcRNA
459	ENSCAFG00000021718	13322.9	-2.97689	0.467832	6.36315	1.28734e-08	RF00012	snoRNA
460	ENSCAFG00000032467	701047	-2.75898	0.40743	6.77167	9.69801e-10	RF00026	snRNA
461	ENSCAFG00000025850	995.501	-2.67236	0.584266	4.57387	0.000134376	RF00090	snoRNA
462	ENSCAFG00000022449	7968.22	-2.2658	0.421146	5.38007	3.20835e-06	RF00003	snRNA
463	ENSCAFG00000030101	137.873	-2.24279	0.722574	3.10388	0.0214789	-	miRNA
464	ENSCAFG00000025811	25522.1	-2.23448	0.442134	5.05385	1.56536e-05	RF00002	rRNA
465	ENSCAFG00000021110	10949.8	-2.07826	0.42048	4.9426	2.59965e-05	RF00003	snRNA
466	ENSCAFG00000027581	676.872	2.0017	0.433036	-4.62248	0.000110416	RF01241	snoRNA
467	ENSCAFG00000026676	58.4721	2.05529	0.698141	-2.94395	0.0329933	RF00614	snoRNA
468	ENSCAFG00000026193	150.548	2.05794	0.602183	-3.41747	0.00885521	RF00560	snoRNA
469	ENSCAFG00000025831	368.057	2.05912	0.599296	-3.4359	0.00839826	RF00158	snoRNA
470	ENSCAFG00000022068	77.1511	2.09019	0.678886	-3.07885	0.0230252	RF00003	snRNA
471	ENSCAFG00000022333	726.131	2.10871	0.544479	-3.87291	0.00195645	RF00302	snoRNA
472	ENSCAFG00000021436	663.286	2.11561	0.473536	-4.46768	0.00020887	RF00020	snRNA
473	ENSCAFG00000026245	1018.95	2.14763	0.425122	-5.0518	1.57557e-05	RF00099	snoRNA
474	ENSCAFG00000022151	711.199	2.14971	0.445681	-4.82342	4.41028e-05	RF00020	snRNA
475	ENSCAFG00000026675	78.44	2.17614	0.634366	-3.43042	0.00852704	RF00599	snoRNA
476	ENSCAFG00000026350	120.858	2.19477	0.537983	-4.07962	0.000947952	RF00071	snoRNA
477	ENSCAFG00000026736	40.0776	2.21236	0.756765	-2.92344	0.0344647	RF00611	snoRNA
478	ENSCAFG00000022277	729.138	2.21236	0.444091	-4.98177	2.1589e-05	RF00020	snRNA
479	ENSCAFG00000022744	62.6703	2.21939	0.635373	-3.49305	0.00697667	-	mtRNA
480	ENSCAFG00000026131	97.7302	2.22329	0.563685	-3.94421	0.00154896	RF00562	snoRNA
481	ENSCAFG00000027038	270.037	2.29147	0.525619	-4.35957	0.000327025	RF00413	snoRNA
482	ENSCAFG00000022498	152.352	2.29533	0.519362	-4.41953	0.0002542	RF00421	snoRNA
483	ENSCAFG00000032165	72.5427	2.32801	0.75006	-3.10377	0.0214789	RF00026	snRNA
484	ENSCAFG00000022178	193.699	2.33232	0.541146	-4.30996	0.000394661	RF00133	snoRNA
485	ENSCAFG00000026033	607.018	2.33638	0.554385	-4.21436	0.000582337	RF00334	snoRNA
486	ENSCAFG00000025845	200.738	2.35509	0.487456	-4.83138	4.26875e-05	RF00007	snRNA
487	ENSCAFG00000021248	32.6733	2.36658	0.781036	-3.03005	0.0260769	RF00026	snRNA
488	ENSCAFG00000029274	85.682	2.39085	0.71976	-3.32173	0.0118706	RF00026	snRNA
489	ENSCAFG00000025838	454.679	2.41393	0.492734	-4.89905	3.14812e-05	RF00056	snoRNA
490	ENSCAFG00000022021	74.8355	2.41475	0.632741	-3.81633	0.0023927	RF00020	snRNA
491	ENSCAFG00000026322	907.079	2.44721	0.492351	-4.97046	2.27959e-05	RF00263	snoRNA
492	ENSCAFG00000025907	104.527	2.46196	0.602221	-4.08813	0.000922956	RF00560	snoRNA
493	ENSCAFG00000026616	33.5316	2.47164	0.795622	-3.10655	0.0213335	RF00614	snoRNA
494	ENSCAFG00000026225	1175.95	2.47824	0.601966	-4.11691	0.000842189	RF00087	snoRNA
495	ENSCAFG00000021495	629.295	2.48532	0.452464	-5.49287	1.78524e-06	RF00020	snRNA
496	ENSCAFG00000022973	4541.02	2.53947	0.488299	-5.20065	8.03027e-06	RF00004	snRNA
497	ENSCAFG00000026884	34.1761	2.55265	0.775179	-3.29298	0.0128345	RF00026	snRNA
498	ENSCAFG00000027886	146.356	2.63706	0.567475	-4.647	9.94328e-05	RF01290	snoRNA
499	ENSCAFG00000022719	45.8517	2.63817	0.70541	-3.73991	0.00312249	-	mtRNA
500	ENSCAFG00000021151	737.071	2.63838	0.454088	-5.81028	3.28478e-07	RF00092	snoRNA
501	ENSCAFG00000025873	508.572	2.67342	0.459997	-5.81183	3.27473e-07	RF00020	snRNA
502	ENSCAFG00000030937	32.0368	2.68554	0.813072	-3.30296	0.012481	RF00026	snRNA
503	ENSCAFG00000021944	34.2815	2.68931	0.861441	-3.12188	0.0204784	RF00211	snoRNA
504	ENSCAFG00000026279	40.3203	2.74064	0.782848	-3.50085	0.00682224	RF00574	snoRNA
505	ENSCAFG00000025991	348.65	2.75318	0.497454	-5.53454	1.44696e-06	RF00420	snoRNA
506	ENSCAFG00000022704	592.861	2.76784	0.509839	-5.42885	2.49438e-06	RF00399	snoRNA
507	ENSCAFG00000026385	389.298	2.78662	0.56816	-4.90463	3.07156e-05	RF00152	snoRNA
508	ENSCAFG00000020859	98.3277	2.80753	0.679467	-4.13195	0.000795067	RF00276	snoRNA
509	ENSCAFG00000025814	559.356	2.82862	0.490447	-5.76743	4.18748e-07	RF00593	snoRNA
510	ENSCAFG00000026348	118.725	2.85096	0.634015	-4.49668	0.000186957	RF00535	snoRNA
511	ENSCAFG00000027282	74.1005	2.88418	0.625956	-4.60764	0.000116215	RF00026	snRNA
512	ENSCAFG00000021886	89.7204	2.89554	0.631229	-4.58715	0.000127791	RF00324	snoRNA
513	ENSCAFG00000030821	17.7346	2.89734	1.03435	-2.80113	0.0462705	RF00026	snRNA
514	ENSCAFG00000026246	113.593	2.93647	0.593754	-4.9456	2.57003e-05	RF00212	snoRNA
515	ENSCAFG00000020948	107.741	2.9986	0.759413	-3.94858	0.00153139	RF00069	snoRNA
516	ENSCAFG00000027561	25.9569	3.00511	0.896381	-3.35249	0.0108981	RF01164	snoRNA
517	ENSCAFG00000028986	59.4473	3.01404	0.717302	-4.20192	0.000610306	RF00026	snRNA
518	ENSCAFG00000028033	88.2567	3.03336	0.625325	-4.85086	3.89903e-05	RF01233	snoRNA
519	ENSCAFG00000026040	34.2954	3.04205	0.842988	-3.60864	0.00486325	RF00580	snoRNA
520	ENSCAFG00000026472	395.636	3.04555	0.593928	-5.12782	1.11647e-05	RF00278	snoRNA
521	ENSCAFG00000021975	80.112	3.05383	0.661172	-4.61881	0.000111626	RF00091	snoRNA
522	ENSCAFG00000020860	46.66	3.10511	0.789199	-3.9345	0.00159486	RF00100	7SK
523	ENSCAFG00000028434	436.561	3.12383	0.563073	-5.54782	1.36363e-06	RF01210	snoRNA
524	ENSCAFG00000025925	226.465	3.13453	0.550009	-5.69905	6.04666e-07	RF00567	snoRNA
525	ENSCAFG00000027518	77.1133	3.14026	0.625798	-5.01801	1.84837e-05	RF00478	snoRNA
526	ENSCAFG00000025846	123.626	3.15395	0.630296	-5.00393	1.9346e-05	RF00049	snoRNA
527	ENSCAFG00000027602	21.8528	3.15584	1.0702	-2.94883	0.0325537	RF01192	snoRNA
528	ENSCAFG00000029538	27.4122	3.15663	0.901484	-3.50159	0.00682224	RF00026	snRNA
529	ENSCAFG00000022720	77.7778	3.1682	0.625389	-5.06597	1.48151e-05	-	mtRNA
530	ENSCAFG00000025787	391.115	3.18015	0.505631	-6.28947	1.98329e-08	RF00432	snoRNA
531	ENSCAFG00000025973	132.214	3.19693	0.636798	-5.02032	1.83387e-05	RF00591	snoRNA
532	ENSCAFG00000021640	28.5189	3.21904	0.894471	-3.59882	0.00502275	RF00138	snoRNA
533	ENSCAFG00000022282	79.9159	3.26064	0.69554	-4.68792	8.26248e-05	RF00278	snoRNA
534	ENSCAFG00000022716	123.375	3.26087	0.647315	-5.03753	1.68348e-05	-	mtRNA
535	ENSCAFG00000031213	28.1495	3.27232	0.973653	-3.36087	0.0106295	RF00026	snRNA
536	ENSCAFG00000026039	111.214	3.30727	0.576746	-5.73436	5.00079e-07	RF00418	snoRNA
537	ENSCAFG00000021275	70.1127	3.30949	0.738411	-4.48191	0.000197358	RF00213	snoRNA
538	ENSCAFG00000021615	110.037	3.32376	0.597	-5.56744	1.23214e-06	RF00026	snRNA
539	ENSCAFG00000022939	149.016	3.34714	0.627182	-5.33679	3.99599e-06	RF00026	snRNA
540	ENSCAFG00000021715	79.2327	3.36723	0.777984	-4.32815	0.000369713	RF00273	snoRNA
541	ENSCAFG00000025798	187.566	3.3848	0.627416	-5.39483	2.97062e-06	RF00289	snoRNA
542	ENSCAFG00000027310	30.3963	3.39076	0.975711	-3.47517	0.00738276	RF00026	snRNA
543	ENSCAFG00000026154	23.1912	3.40911	1.06766	-3.19306	0.0169402	RF00100	7SK
544	ENSCAFG00000025786	182.764	3.42578	0.527878	-6.48973	5.91661e-09	RF00016	snoRNA
545	ENSCAFG00000021068	283.652	3.43697	0.49302	-6.97127	2.58202e-10	RF00406	snoRNA
546	ENSCAFG00000022721	55.3368	3.486	0.729046	-4.78159	5.35674e-05	-	mtRNA
547	ENSCAFG00000027334	436.645	3.49877	0.608564	-5.74923	4.63575e-07	RF00026	snRNA
548	ENSCAFG00000026445	64.8562	3.51486	0.749013	-4.69266	8.10184e-05	RF00218	snoRNA
549	ENSCAFG00000029251	162.088	3.51765	0.539819	-6.51635	4.99695e-09	RF00026	snRNA
550	ENSCAFG00000028240	4002.13	3.5252	0.433762	-8.12704	5.86457e-14	RF00019	Y-RNA
551	ENSCAFG00000031964	22.9084	3.54024	1.01732	-3.47997	0.00727634	RF00026	snRNA
552	ENSCAFG00000020742	133.353	3.5718	0.564341	-6.32915	1.59341e-08	RF00068	snoRNA
553	ENSCAFG00000029523	135.854	3.57551	0.594789	-6.01139	1.03932e-07	RF00157	snoRNA
554	ENSCAFG00000022076	117.732	3.58931	0.590687	-6.07651	7.12906e-08	RF00067	snoRNA
555	ENSCAFG00000025773	59.7587	3.59295	0.744444	-4.82635	4.36193e-05	RF00429	snoRNA
556	ENSCAFG00000022712	71.1331	3.61812	0.675217	-5.35845	3.56293e-06	-	mtRNA
557	ENSCAFG00000021210	371.016	3.62797	0.475735	-7.62602	2.68278e-12	RF00004	snRNA
558	ENSCAFG00000027059	40.1216	3.62977	0.900937	-4.02888	0.0011439	RF00001	rRNA
559	ENSCAFG00000025830	203.538	3.69299	0.646201	-5.71492	5.54113e-07	RF00189	snoRNA
560	ENSCAFG00000025920	56.1673	3.71266	0.740521	-5.01358	1.8684e-05	RF00026	snRNA
561	ENSCAFG00000028491	165.52	3.71598	0.709892	-5.23457	6.81593e-06	RF00026	snRNA
562	ENSCAFG00000021085	268.679	3.7205	0.498833	-7.45842	9.22353e-12	RF00026	snRNA
563	ENSCAFG00000026275	309.94	3.72178	0.553946	-6.71867	1.3847e-09	RF00016	snoRNA
564	ENSCAFG00000029001	25.5272	3.75155	1.0062	-3.72845	0.00324819	RF00108	snoRNA
565	ENSCAFG00000025861	37.4311	3.75446	0.874587	-4.29284	0.000422765	RF00211	snoRNA
566	ENSCAFG00000029898	20.9853	3.76836	1.07736	-3.49776	0.00687801	RF00026	snRNA
567	ENSCAFG00000026603	201.913	3.77003	0.647574	-5.82178	3.10773e-07	RF00612	snoRNA
568	ENSCAFG00000020849	48.6986	3.80497	0.783113	-4.85877	3.78859e-05	RF00398	snoRNA
569	ENSCAFG00000026788	71.829	3.83887	0.692401	-5.54429	1.38362e-06	RF00604	snoRNA
570	ENSCAFG00000022708	45.7073	3.84433	0.830946	-4.62645	0.000109067	-	mtRNA
571	ENSCAFG00000020852	238.788	3.84594	0.564765	-6.80981	7.58009e-10	RF00438	snoRNA
572	ENSCAFG00000022406	159.402	3.84687	0.597355	-6.43984	8.0987e-09	RF00016	snoRNA
573	ENSCAFG00000030468	81.6638	3.87901	0.682157	-5.68639	6.43639e-07	RF00026	snRNA
574	ENSCAFG00000028099	341.436	3.87932	0.64515	-6.01304	1.03564e-07	RF00401	snoRNA
575	ENSCAFG00000025938	456.203	3.88094	0.504375	-7.69456	1.59398e-12	RF00560	snoRNA
576	ENSCAFG00000026247	201.804	3.91492	0.618779	-6.32686	1.60507e-08	RF00592	snoRNA
577	ENSCAFG00000022187	52.6644	3.92574	0.873984	-4.49177	0.000189512	RF00439	snoRNA
578	ENSCAFG00000021902	108.064	3.96506	0.645075	-6.14666	4.72126e-08	RF00026	snRNA
579	ENSCAFG00000025879	87.6047	3.9861	0.696702	-5.72138	5.36626e-07	RF00584	snoRNA
580	ENSCAFG00000022570	2169.67	4.0019	0.440517	-9.08456	1.89005e-17	RF00019	Y-RNA
581	ENSCAFG00000022736	45.4505	4.01227	0.910567	-4.40634	0.000268561	-	mtRNA
582	ENSCAFG00000027085	81.4155	4.04836	0.674407	-6.00285	1.08832e-07	RF00026	snRNA
583	ENSCAFG00000026209	458.909	4.05517	0.577978	-7.01613	1.9658e-10	RF00069	snoRNA
584	ENSCAFG00000028517	114.661	4.06417	0.613474	-6.62485	2.49217e-09	RF00026	snRNA
585	ENSCAFG00000028433	50.8742	4.08682	0.807202	-5.06294	1.49886e-05	RF01210	snoRNA
586	ENSCAFG00000032591	217.573	4.10586	0.567322	-7.23727	4.48978e-11	RF00026	snRNA
587	ENSCAFG00000021082	1406.12	4.14575	0.513324	-8.07629	8.50248e-14	RF00026	snRNA
588	ENSCAFG00000027576	26.8391	4.15062	1.03152	-4.02379	0.00116617	RF01182	snoRNA
589	ENSCAFG00000025856	215.85	4.18315	0.57687	-7.25146	4.09042e-11	RF00560	snoRNA
590	ENSCAFG00000022368	249.568	4.20684	0.542469	-7.75499	1.00511e-12	RF00091	snoRNA
591	ENSCAFG00000030729	19.9036	4.21032	1.20736	-3.4872	0.00710681	RF00026	snRNA
592	ENSCAFG00000028047	370.142	4.21189	0.574461	-7.3319	2.30471e-11	RF00570	snoRNA
593	ENSCAFG00000021569	29.7211	4.21334	1.10403	-3.81634	0.0023927	RF00279	snoRNA
594	ENSCAFG00000030086	188.119	4.22799	0.686736	-6.15663	4.46471e-08	RF00026	snRNA
595	ENSCAFG00000031085	13.5405	4.23708	1.42397	-2.97553	0.0302843	RF00026	snRNA
596	ENSCAFG00000030974	133.114	4.24055	0.672171	-6.30875	1.76477e-08	RF00026	snRNA
597	ENSCAFG00000022010	3829.92	4.26271	0.460855	-9.24957	4.80779e-18	RF00100	7SK
598	ENSCAFG00000027761	55.5673	4.27246	0.830125	-5.14677	1.02313e-05	RF00026	snRNA
599	ENSCAFG00000031245	118.981	4.3285	0.626026	-6.91424	3.78602e-10	RF00026	snRNA
600	ENSCAFG00000031291	241.839	4.33024	0.528064	-8.20023	3.35598e-14	RF00026	snRNA
601	ENSCAFG00000029637	207.954	4.35065	0.618943	-7.02916	1.80893e-10	RF00026	snRNA
602	ENSCAFG00000025866	110.402	4.42052	0.646822	-6.83422	6.45412e-10	RF00026	snRNA
603	ENSCAFG00000027104	15.3546	4.42572	1.39354	-3.17588	0.0177267	RF00026	snRNA
604	ENSCAFG00000026199	150.493	4.43668	0.6329	-7.01008	2.03219e-10	RF00577	snoRNA
605	ENSCAFG00000032090	86.9874	4.44166	0.703349	-6.31501	1.70726e-08	RF00026	snRNA
606	ENSCAFG00000027974	17.0547	4.44937	1.34874	-3.29891	0.0126432	RF01183	snoRNA
607	ENSCAFG00000021220	15.8345	4.46524	1.41625	-3.15287	0.0188961	RF00004	snRNA
608	ENSCAFG00000029903	1726.7	4.48327	0.473715	-9.46407	6.82986e-19	RF00015	snRNA
609	ENSCAFG00000031599	302.226	4.50229	0.662672	-6.79415	8.37479e-10	RF00026	snRNA
610	ENSCAFG00000021456	18.3489	4.55896	1.33364	-3.41843	0.00883854	RF00026	snRNA
611	ENSCAFG00000025775	87.1777	4.56242	0.706586	-6.45699	7.2903e-09	RF00402	snoRNA
612	ENSCAFG00000021628	195.863	4.58325	0.584291	-7.84412	5.31429e-13	RF00265	snoRNA
613	ENSCAFG00000021472	281.871	4.59577	0.52869	-8.69274	5.80495e-16	RF00004	snRNA
614	ENSCAFG00000022963	295.613	4.64991	0.521443	-8.91739	8.14634e-17	RF00026	snRNA
615	ENSCAFG00000022999	18.6597	4.65139	1.32131	-3.52029	0.00642996	RF00026	snRNA
616	ENSCAFG00000026374	208.796	4.6566	0.568266	-8.1944	3.41085e-14	RF00563	snoRNA
617	ENSCAFG00000030925	84.6441	4.66939	0.730569	-6.39143	1.08691e-08	RF00026	snRNA
618	ENSCAFG00000027255	54.0943	4.68097	0.888011	-5.27129	5.63811e-06	RF00026	snRNA
619	ENSCAFG00000028078	91.1192	4.69015	0.775942	-6.04447	8.64185e-08	RF01161	snoRNA
620	ENSCAFG00000026939	234.94	4.70822	0.583156	-8.07368	8.55807e-14	RF00026	snRNA
621	ENSCAFG00000021957	19.5222	4.77578	1.33819	-3.56882	0.00547321	RF00100	7SK
622	ENSCAFG00000026801	21.5883	4.81233	1.30013	-3.70141	0.00355436	RF00603	snoRNA
623	ENSCAFG00000022737	139.939	4.8188	0.657534	-7.32859	2.3346e-11	-	mtRNA
624	ENSCAFG00000026011	192.51	4.82237	0.60191	-8.01178	1.39797e-13	RF00571	snoRNA
625	ENSCAFG00000022715	20.3592	4.8397	1.33047	-3.63759	0.00440521	-	mtRNA
626	ENSCAFG00000031606	11.0586	4.87003	1.73994	-2.79897	0.0464824	RF00026	snRNA
627	ENSCAFG00000022659	331.813	4.88373	0.67566	-7.22809	4.74113e-11	RF00281	snoRNA
628	ENSCAFG00000031242	203.699	4.89192	0.585361	-8.3571	9.45555e-15	RF00026	snRNA
629	ENSCAFG00000026284	65.1663	4.8997	0.826686	-5.92691	1.71019e-07	RF00137	snoRNA
630	ENSCAFG00000028262	87.2534	4.92604	0.779705	-6.31782	1.68905e-08	RF01291	snoRNA
631	ENSCAFG00000022725	598.555	4.93164	0.542097	-9.09734	1.71703e-17	-	mtRNA
632	ENSCAFG00000022727	258.819	4.93854	0.582234	-8.48206	3.31156e-15	-	mtRNA
633	ENSCAFG00000022137	6808.93	4.93953	0.462724	-10.6749	4.37794e-24	RF00019	Y-RNA
634	ENSCAFG00000027418	23.5198	4.9435	1.28571	-3.84495	0.00216582	RF00026	snRNA
635	ENSCAFG00000026113	70.701	4.97343	0.843141	-5.89869	1.99118e-07	RF00049	snoRNA
636	ENSCAFG00000026335	321.877	5.00252	0.547075	-9.14411	1.13992e-17	RF00147	snoRNA
637	ENSCAFG00000025748	398.517	5.02416	0.621206	-8.08774	7.85733e-14	RF00187	snoRNA
638	ENSCAFG00000022315	24.1442	5.03088	1.29277	-3.89156	0.00185143	RF00100	7SK
639	ENSCAFG00000027028	23.5725	5.05105	1.30449	-3.87204	0.00195923	RF00026	snRNA
640	ENSCAFG00000025862	38.5658	5.06151	1.09556	-4.62	0.00011136	RF00004	snRNA
641	ENSCAFG00000026367	362.913	5.06502	0.54802	-9.24241	5.01533e-18	RF00287	snoRNA
642	ENSCAFG00000030578	24.2082	5.08968	1.30104	-3.91201	9.15294e-05	RF00026	snRNA
643	ENSCAFG00000025857	39.8905	5.15886	1.06295	-4.85332	3.86518e-05	RF00186	snoRNA
644	ENSCAFG00000026464	209.54	5.16306	0.597162	-8.64599	8.58662e-16	RF00072	snoRNA
645	ENSCAFG00000021344	423.107	5.17699	0.602092	-8.59834	1.25458e-15	RF00136	snoRNA
646	ENSCAFG00000026679	41.2719	5.21344	1.05843	-4.92563	2.81353e-05	RF00608	snoRNA
647	ENSCAFG00000021766	212.053	5.21902	0.610292	-8.55167	1.84844e-15	RF00026	snRNA
648	ENSCAFG00000029559	1771.14	5.25961	0.561006	-9.37531	1.50884e-18	RF00026	snRNA
649	ENSCAFG00000021479	219.197	5.26782	0.609939	-8.63663	9.14772e-16	RF00026	snRNA
650	ENSCAFG00000028711	253.742	5.27301	0.636701	-8.28176	1.75513e-14	RF00026	snRNA
651	ENSCAFG00000020717	133.636	5.28411	0.751516	-7.03126	1.80032e-10	RF00004	snRNA
652	ENSCAFG00000031915	259.104	5.30108	0.573971	-9.23581	5.08628e-18	RF00026	snRNA
653	ENSCAFG00000027472	71.8661	5.30754	0.866351	-6.12631	5.32889e-08	RF01186	snoRNA
654	ENSCAFG00000030954	1573.96	5.3602	0.493941	-10.8519	6.94351e-25	RF00015	snRNA
655	ENSCAFG00000025984	47.069	5.3671	1.05766	-5.07448	1.43511e-05	RF00153	snoRNA
656	ENSCAFG00000027802	329.472	5.40155	0.586537	-9.20924	6.36899e-18	RF01295	snoRNA
657	ENSCAFG00000022714	48.6151	5.41962	1.04759	-5.17341	9.0387e-06	-	mtRNA
658	ENSCAFG00000020926	32.7688	5.44106	1.28521	-4.23359	0.000537601	RF00413	snoRNA
659	ENSCAFG00000031119	15.784	5.44789	1.66633	-3.26939	0.0137048	RF00026	snRNA
660	ENSCAFG00000026013	61.1534	5.44822	0.971491	-5.6081	9.97305e-07	RF00091	snoRNA
661	ENSCAFG00000020886	144.854	5.46596	0.6977	-7.83425	5.66765e-13	RF00004	snRNA
662	ENSCAFG00000025949	32.3577	5.51383	1.25449	-4.39528	0.000280919	RF00026	snRNA
663	ENSCAFG00000030819	276.284	5.52394	0.598031	-9.23688	5.08628e-18	RF00026	snRNA
664	ENSCAFG00000022705	17.2094	5.57609	1.64922	-3.38105	0.0099692	RF00100	7SK
665	ENSCAFG00000022575	31662.4	5.61662	0.442865	-12.6825	9.01436e-34	RF00019	Y-RNA
666	ENSCAFG00000027733	408.852	5.63392	0.549484	-10.2531	3.25955e-22	RF00026	snRNA
667	ENSCAFG00000021122	278.187	5.64542	0.600412	-9.40257	1.19553e-18	RF00004	snRNA
668	ENSCAFG00000030316	6.62962	5.64946	1.96868	-2.86968	0.0391528	RF00026	snRNA
669	ENSCAFG00000025758	6.66466	5.65462	1.96892	-2.87194	0.0390213	RF00004	snRNA
670	ENSCAFG00000021073	93.449	5.67086	0.848594	-6.68266	1.75618e-09	RF00070	snoRNA
671	ENSCAFG00000021761	6.782	5.67655	1.97183	-2.87882	0.0383961	RF00026	snRNA
672	ENSCAFG00000026761	36.1855	5.67728	1.24058	-4.57629	0.00013327	RF00619	snRNA
673	ENSCAFG00000027378	6.7364	5.67897	1.97478	-2.87575	0.0386836	RF00576	snoRNA
674	ENSCAFG00000029905	637.584	5.70862	0.543458	-10.5043	2.51613e-23	RF00026	snRNA
675	ENSCAFG00000021006	6.94661	5.70951	1.97117	-2.89651	0.0367517	RF00026	snRNA
676	ENSCAFG00000028902	6.92381	5.71052	1.95222	-2.92514	0.0343174	RF00026	snRNA
677	ENSCAFG00000025882	263.673	5.72098	0.691307	-8.27559	1.81764e-14	RF00591	snoRNA
678	ENSCAFG00000020826	19.7642	5.77719	1.62678	-3.55131	0.00577825	RF00100	7SK
679	ENSCAFG00000031011	775.482	5.79234	0.497345	-11.6465	1.19955e-28	RF00015	snRNA
680	ENSCAFG00000021386	224.923	5.80261	0.643763	-9.01358	3.54515e-17	RF00026	snRNA
681	ENSCAFG00000028374	137.827	5.80406	0.76144	-7.62248	2.72199e-12	RF00026	snRNA
682	ENSCAFG00000021608	7.48773	5.81497	1.97018	-2.95149	0.0323529	RF00015	snRNA
683	ENSCAFG00000022574	160.392	5.81712	0.717992	-8.10193	7.10045e-14	RF00100	7SK
684	ENSCAFG00000021702	7.47716	5.82083	1.92347	-3.02622	0.0263518	RF00026	snRNA
685	ENSCAFG00000021919	307.177	5.84128	0.595212	-9.81379	2.3941e-20	RF00100	7SK
686	ENSCAFG00000028095	8.03218	5.93456	1.91965	-3.09147	0.0222418	RF01200	snoRNA
687	ENSCAFG00000028124	251.779	5.93635	0.661655	-8.97196	5.07176e-17	RF00581	snoRNA
688	ENSCAFG00000028271	8.14785	5.94162	1.90217	-3.1236	0.0204049	RF01191	snoRNA
689	ENSCAFG00000021140	1001.85	5.961	0.484971	-12.2915	8.58971e-32	RF00026	snRNA
690	ENSCAFG00000021474	787.214	5.96129	0.517026	-11.53	4.18464e-28	RF00026	snRNA
691	ENSCAFG00000021953	978,908195944683+B37:J40	5.96367	0.487432	-12.2349	1.43895e-31	RF00100	7SK
692	ENSCAFG00000027023	8.52602	6.01588	1.878	-3.20334	0.0164867	RF00100	7SK
693	ENSCAFG00000026346	8.6189	6.02315	1.88138	-3.20144	0.0165609	RF00569	snoRNA
694	ENSCAFG00000025859	193.289	6.06191	2.10883	-2.87454	0.0387888	RF00275	snoRNA
695	ENSCAFG00000027213	47.5484	6.07286	1.21148	-5.01277	1.8684e-05	RF00026	snRNA
696	ENSCAFG00000029532	50.3797	6.08659	1.19091	-5.11087	1.21066e-05	RF00026	snRNA
697	ENSCAFG00000026135	8.97427	6.09388	1.87865	-3.24376	0.0147145	RF00092	snoRNA
698	ENSCAFG00000032224	675.438	6.11959	0.637225	-9.60351	1.83132e-19	RF00026	snRNA
699	ENSCAFG00000021510	9.35966	6.13738	1.8954	-3.23804	0.0148822	RF00004	snRNA
700	ENSCAFG00000021342	102.483	6.14491	0.89503	-6.86559	5.28012e-10	RF00100	7SK
701	ENSCAFG00000029681	1070.11	6.15256	0.550425	-11.1778	2.12692e-26	RF00026	snRNA
702	ENSCAFG00000022413	52.6771	6.15313	1.18852	-5.17713	8.94157e-06	RF00091	snoRNA
703	ENSCAFG00000026287	52.7366	6.1549	1.18987	-5.17276	9.0387e-06	RF00581	snoRNA
704	ENSCAFG00000032275	833.558	6.15826	0.507945	-12.1239	4.49037e-31	RF00026	snRNA
705	ENSCAFG00000022702	1020.85	6.17209	0.533084	-11.5781	2.52288e-28	RF00026	snRNA
706	ENSCAFG00000022516	131.811	6.21685	0.831996	-7.47222	8.40994e-12	RF00100	7SK
707	ENSCAFG00000021301	214.151	6.22267	0.702786	-8.85429	1.40886e-16	RF00004	snRNA
708	ENSCAFG00000025916	421.125	6.22471	0.623738	-9.97969	4.83605e-21	RF00086	snoRNA
709	ENSCAFG00000022630	53.9416	6.25521	1.20102	-5.20823	7.74595e-06	RF00026	snRNA
710	ENSCAFG00000031335	10.2211	6.27377	1.81835	-3.45025	0.00801618	Rf00026	snRNA
711	ENSCAFG00000026998	54.6963	6.27589	1.19922	-5.23331	6.82972e-06	RF00026	snRNA
712	ENSCAFG00000026329	10.4436	6.29863	1.83214	-3.43786	0.00836559	RF00100	7SK
713	ENSCAFG00000028532	1148.61	6.33765	0.577339	-10.9773	1.9049e-25	RF00026	snRNA
714	ENSCAFG00000029129	10.8584	6.36781	1.81723	-3.50413	0.00678551	RF01871	lncRNA
715	ENSCAFG00000022461	119.615	6.37108	0.887834	-7.17598	6.65779e-11	RF00100	7SK
716	ENSCAFG00000021998	11.27	6.41862	1.79543	-3.57498	0.00537149	RF00026	snRNA
717	ENSCAFG00000032710	1169.9	6.43911	0.526594	-12.2278	1.44854e-31	RF00026	snRNA
718	ENSCAFG00000020788	11.5992	6.45789	1.78402	-3.61986	0.004692	RF00026	snRNA
719	ENSCAFG00000025790	65.0521	6.46443	1.17167	-5.51729	1.56239e-06	RF00581	snoRNA
720	ENSCAFG00000030571	11.6587	6.46802	1.78803	-3.61741	0.00472783	RF00026	snRNA
721	ENSCAFG00000029780	839.723	6.47186	0.604022	-10.7146	2.96663e-24	RF00026	snRNA
722	ENSCAFG00000022743	99.8685	6.51735	0.988803	-6.59116	3.07728e-09	-	mtRNA
723	ENSCAFG00000021363	12.1403	6.5212	1.77294	-3.67818	0.00384772	RF00019	Y-RNA
724	ENSCAFG00000027193	1255.45	6.54255	0.531694	-12.3051	8.06188e-32	RF00026	snRNA
725	ENSCAFG00000031697	5751.28	6.55528	0.541757	-12.1001	5.62826e-31	RF00026	snRNA
726	ENSCAFG00000031022	1145.84	6.55678	0.495532	-13.2318	8.17567e-37	RF00188	snoRNA
727	ENSCAFG00000021290	337.685	6.55947	0.647408	-10.1319	1.09758e-21	RF00026	snRNA
728	ENSCAFG00000029503	1868.13	6.67012	0.543431	-12.2741	9.68062e-32	RF00026	snRNA
729	ENSCAFG00000027207	13.4939	6.67173	1.75224	-3.80754	0.00246915	RF00026	snRNA
730	ENSCAFG00000025841	76.4617	6.6985	1.19529	-5.6041	1.01482e-06	RF00151	snoRNA
731	ENSCAFG00000029899	37.636	6.71193	1.56406	-4.29135	0.000424431	RF00026	snRNA
732	ENSCAFG00000022469	542.738	6.71274	0.61741	-10.8724	5.78724e-25	RF00100	7SK
733	ENSCAFG00000027004	38.6643	6.7339	1.55294	-4.33623	0.000358455	RF00569	snoRNA
734	ENSCAFG00000025886	14.2013	6.74868	1.73571	-3.88815	0.0018639	RF00151	snoRNA
735	ENSCAFG00000030663	1762.27	6.76764	0.635306	-10.6526	5.35983e-24	RF00026	snRNA
736	ENSCAFG00000031983	7022.84	6.79074	0.511869	-13.2666	6.17318e-37	RF00026	snRNA
737	ENSCAFG00000022557	15.0945	6.83105	1.74029	-3.92523	0.00165015	RF00004	snRNA
738	ENSCAFG00000029578	83.5751	6.83292	1.15689	-5.9063	1.92595e-07	RF00026	snRNA
739	ENSCAFG00000032651	15.0277	6.83684	1.7447	-3.91864	0.00168841	RF00188	snRNA
740	ENSCAFG00000030422	6938.2	6.86086	0.484924	-14.1483	4.07919e-42	RF00026	snRNA
741	ENSCAFG00000021432	83.3442	6.88487	1.1719	-5.87495	2.28411e-07	RF00100	7SK
742	ENSCAFG00000028016	15.7757	6.8915	1.77918	-3.87343	0.00195645	RF00100	7SK
743	ENSCAFG00000027402	15.6968	6.89293	1.71505	-4.01909	0.00118682	RF00026	snRNA
744	ENSCAFG00000029420	16.1083	6.92842	1.71227	-4.04633	0.00107223	RF00026	snRNA
745	ENSCAFG00000030035	173.388	6.95441	0.89138	-7.80185	7.13018e-13	RF00026	snRNA
746	ENSCAFG00000022173	139.301	7.00286	0.973052	-7.1968	5.77938e-11	RF00100	7SK
747	ENSCAFG00000020923	90.7113	7.00747	1.17576	-5.95997	1.40687e-07	RF00100	7SK
748	ENSCAFG00000022906	94.3618	7.01094	1.15096	-6.09139	6.5414e-08	RF00026	snRNA
749	ENSCAFG00000026458	17.0871	7.01769	1.70049	-4.12685	0.00080869	RF00154	snoRNA
750	ENSCAFG00000021654	17.2745	7.03061	1.69722	-4.14243	0.000763538	RF00100	7SK
751	ENSCAFG00000027190	17.4725	7.04154	1.71925	-4.0957	0.000906836	RF00026	snRNA
752	ENSCAFG00000026044	17.4163	7.04383	1.69546	-4.15453	0.000733631	RF00026	snRNA
753	ENSCAFG00000029305	4490.61	7.06253	0.460955	-15.3215	2.34264e-49	RF00026	snRNA
754	ENSCAFG00000022671	48.0951	7.0696	1.53193	-4.61483	0.000113398	RF00026	snRNA
755	ENSCAFG00000026205	17.735	7.07192	1.69503	-4.17216	0.000684662	RF00575	snoRNA
756	ENSCAFG00000032534	800.938	7.07763	0.581316	-12.1752	2.56838e-31	RF00026	snRNA
757	ENSCAFG00000021632	18.8278	7.15219	1.68857	-4.23565	0.000535631	RF00100	7SK
758	ENSCAFG00000021641	19.3583	7.19391	1.6791	-4.28438	0.00043551	RF00100	7SK
759	ENSCAFG00000025815	19.4178	7.19987	1.67678	-4.29386	0.000422024	RF00071	snoRNA
760	ENSCAFG00000032641	52.6654	7.20205	1.5244	-4.72451	7.00388e-05	RF00026	snoRNA
761	ENSCAFG00000026719	20.5824	7.28115	1.673	-4.35214	0.00033633	RF00619	snRNA
762	ENSCAFG00000029449	5800.81	7.31946	0.448626	-16.3153	6.55673e-56	RF00026	snRNA
763	ENSCAFG00000020981	21.1846	7.32661	1.66331	-4.40483	0.000269623	RF00137	snoRNA
764	ENSCAFG00000025947	21.5523	7.35632	1.68104	-4.37606	0.000305949	RF00270	snoRNA
765	ENSCAFG00000021438	367.495	7.39736	0.747474	-9.89647	1.08213e-20	RF00100	7SK
766	ENSCAFG00000021803	22.2335	7.39796	1.65903	-4.45921	0.000215295	RF00026	snRNA
767	ENSCAFG00000021116	121.576	7.43074	1.15747	-6.41979	9.09593e-09	RF00100	7SK
768	ENSCAFG00000028643	7316.78	7.47257	0.498248	-14.9977	2.16248e-47	RF00026	snRNA
769	ENSCAFG00000030924	24.0198	7.50278	1.65762	-4.52625	0.000164715	RF00108	snoRNA
770	ENSCAFG00000027077	24.2122	7.52143	1.64898	-4.56125	0.000141778	RF00026	snRNA
771	ENSCAFG00000020754	135.424	7.58664	1.15332	-6.57809	3.33259e-09	RF00100	7SK
772	ENSCAFG00000031125	26.7304	7.66093	1.63174	-4.69495	8.03985e-05	RF00026	snRNA
773	ENSCAFG00000028034	28.203	7.73936	1.62551	-4.76118	5.88569e-05	RF01277	snoRNA
774	ENSCAFG00000021780	29.2836	7.78968	1.62905	-4.78175	5.35674e-05	RF00100	7SK
775	ENSCAFG00000026308	31.9591	7.91923	1.61171	-4.91356	2.94632e-05	RF00085	snoRNA
776	ENSCAFG00000021575	258.735	7.94263	0.969034	-8.19644	3.40747e-14	RF00100	7SK
777	ENSCAFG00000026208	34.3093	8.0166	1.62876	-4.9219	2.85644e-05	RF00100	7SK
778	ENSCAFG00000028662	182.483	8.01919	1.1452	-7.00244	2.1249e-10	RF00026	snRNA
779	ENSCAFG00000021294	34.673	8.04204	1.63489	-4.91902	2.88574e-05	RF00341	snoRNA
780	ENSCAFG00000029123	36.4682	8.1086	1.59972	-5.06875	1.46631e-05	RF00026	snRNA
781	ENSCAFG00000027355	36.6451	8.11581	1.59898	-5.0756	1.43288e-05	RF00100	7SK
782	ENSCAFG00000022196	37.7851	8.15795	1.60276	-5.08995	1.34028e-05	RF00100	7SK
783	ENSCAFG00000026391	39.7672	8.23534	1.59213	-5.17253	9.0387e-06	RF00100	7SK
784	ENSCAFG00000021357	40.0541	8.24915	1.61147	-5.11902	1.16463e-05	RF00279	snoRNA
785	ENSCAFG00000032645	42.2748	8.32295	1.58664	-5.24563	6.45056e-06	RF00026	snRNA
786	ENSCAFG00000027222	754.309	8.47153	0.739176	-11.4608	8.85874e-28	RF00026	snRNA
787	ENSCAFG00000020749	251.382	8.48007	1.13321	-7.4832	7.83401e-12	RF00100	7SK
788	ENSCAFG00000022134	47.5368	8.49099	1.57885	-5.37797	3.21354e-06	RF00100	7SK
789	ENSCAFG00000021554	50.1462	8.56539	1.59263	-5.37813	3.21354e-06	RF00004	snRNA
790	ENSCAFG00000029283	62.717	8.89178	1.56091	-5.69653	6.10047e-07	RF00026	snRNA
791	ENSCAFG00000026686	1195.89	8.92148	0.709861	-12.5679	3.37997e-33	RF00619	snRNA
792	ENSCAFG00000021934	103.333	9.61265	1.5404	-6.24037	2.66036e-08	RF00151	snoRNA
793	ENSCAFG00000030444	149.012	10.1407	1.53043	-6.62602	2.49217e-09	RF00026	snRNA
794	ENSCAFG00000027111	150.605	10.1564	1.53231	-6.62816	2.47861e-09	RF00026	snRNA
795	ENSCAFG00000021618	184.927	10.452	1.52554	-6.85135	5.77932e-10	RF00026	snRNA
796	ENSCAFG00000031971	46.9095	7.03622	1.53435	-4.58581	0.000128186	LMF2	pseudogene
797	ENSCAFG00000024043	15.5444	6.8811	1.71838	-4.00442	0.00125695	RPL23A	pseudogene
798	ENSCAFG00000000177	14.8492	6.81385	1.72636	-3.94693	0.00153845	RPS19	pseudogene
799	ENSCAFG00000003544	14.5778	6.78533	1.73084	-3.92025	0.00168088	RPL12	pseudogene
800	ENSCAFG00000013990	14.3081	6.76229	1.73693	-3.89325	0.00184664	EEF1A1	pseudogene
801	ENSCAFG00000001606	8.93589	6.07069	1.90597	-3.1851	0.017316	FTH1	processed_pseudogene
802	ENSCAFG00000017909	7.8431	5.89612	1.90869	-3.08909	0.0223334	RPS6	pseudogene
803	ENSCAFG00000029619	37.4163	5.64441	1.22447	-4.60967	0.000115473	RPL21	pseudogene
804	ENSCAFG00000007159	6.17082	5.54998	2.0031	-2.7707	0.0496103	RPL32	pseudogene
805	ENSCAFG00000016319	17.2767	5.54311	1.64427	-3.37117	0.0103002	RPSA	processed_pseudogene
806	ENSCAFG00000025328	28.6856	5.34192	1.27581	-4.18707	0.000646358	RPL15	pseudogene
807	ENSCAFG00000017317	108.845	5.24912	0.740394	-7.08963	1.20769e-10	RPSA	processed_pseudogene
808	ENSCAFG00000009876	101.643	5.1278	0.734156	-6.98462	2.3892e-10	RPLP0P	processed_pseudogene
809	ENSCAFG00000014664	34.3764	5.01623	1.10327	-4.54669	0.000150965	RPS6	pseudogene
810	ENSCAFG00000008590	57.2377	4.969	0.878823	-5.65415	7.67985e-07	RPL32	pseudogene
811	ENSCAFG00000031557	82.5013	4.8392	0.759228	-6.37384	1.20993e-08	EEF1A1	pseudogene
812	ENSCAFG00000017238	14.2952	4.32221	1.41618	-3.05202	0.0246743	RPL31	pseudogene
813	ENSCAFG00000006064	26.0688	4.1912	1.07813	-3.88747	0.0018639	RPSA	pseudogene
814	ENSCAFG00000004857	36.6909	4.00747	0.89113	-4.49706	0.000186957	RPL19	pseudogene
815	ENSCAFG00000018632	40.2337	3.82205	0.906466	-4.21644	0.000578577	RPL4	pseudogene
816	ENSCAFG00000013905	208.738	3.57947	0.513481	-6.97098	2.58202e-10	RPS2	pseudogene
817	ENSCAFG00000017221	20.6682	3.50857	1.09329	-3.2092	0.0162469	EEF1A1	pseudogene
818	ENSCAFG00000002237	41.7184	3.37075	0,843920631828351+PI5:M44	-3.99416	0.00129427	RPL19	pseudogene
819	ENSCAFG00000018104	15.9824	3.34608	1.14663	-2.9182	0.0348104	RPL32	pseudogene
820	ENSCAFG00000003361	18.5265	3.3456	1.12853	-2.96458	0.0312322	SNRPG	processed_pseudogene
821	ENSCAFG00000030323	31.3859	3.21157	0.919705	-3.49195	0.00699341	RPL10A	pseudogene
822	ENSCAFG00000002517	19.9235	3.08118	1.01364	-3.03973	0.0255087	EEF1A1	pseudogene
823	ENSCAFG00000002748	22.5723	2.97763	0.949185	-3.13704	0.0196772	EEF1A1	pseudogene
824	ENSCAFG00000012507	42.2511	2.88521	0.741326	-3.89195	0.00185143	HSPA8	pseudogene
825	ENSCAFG00000011389	172.154	2.2271	0.499027	-4.46288	0.000212289	RPS26	pseudogene
826	ENSCAFG00000018652	99.1795	2.10756	0.635389	-3.31696	0.0120377	UBA52	processed_pseudogene
827	ENSCAFG00000016728	28.2204	-2.68876	0.78297	3.43405	0.00842758	PSMA4	pseudogene
828	ENSCAFG00000010275	28.6472	-2.3846	0.806648	2.95619	0.0320174	CFl1	pseudogene
829	ENSCAFG00000035670	6.65524	-5.34728	1.90338	2.80935	0.04525	-	lincRNA
830	ENSCAFG00000036834	401.429	-3.4718	0.480407	7.22679	4.74113e-11	-	lincRNA
831	ENSCAFG00000038898	42.5885	-2.74752	0.880849	3.11917	0.0206044	-	lincRNA
832	ENSCAFG00000040962	27.4589	-2.55068	0.799024	3.19225	0.0169402	-	lincRNA
833	ENSCAFG00000036654	31.0686	-2.49475	0.775088	3.21866	0.0158106	-	lincRNA
834	ENSCAFG00000035478	21.2702	-2.46914	0.872147	2.8311	0.0428796	-	lincRNA
835	ENSCAFG00000039250	111.339	-2.458	0.542732	4.52895	0.000163679	-	lincRNA
836	ENSCAFG00000035830	39.4062	-2.23233	0.706319	3.16051	0.0184957	-	lincRNA
837	ENSCAFG00000038921	44.2541	-2.15831	0.661577	3.26236	0.0140071	-	lincRNA
838	ENSCAFG00000036746	39.9546	-2.04523	0.702993	2.90932	0.0355626	-	lincRNA
839	ENSCAFG00000035509	23.5564	2.53203	0.897008	-2.82275	0.0435878	-	lincRNA
840	ENSCAFG00000037541	60.4746	2.62156	0.689788	-3.80053	0.0025272	-	lincRNA
841	ENSCAFG00000038291	26.6062	2.76368	0.956265	-2.89007	0.037293	-	lincRNA
842	ENSCAFG00000034114	18.9498	2.91028	1.04843	-2.77585	0.0491111	-	lincRNA
843	ENSCAFG00000038226	20.9018	3.48206	1.05228	-3.30905	0.0122879	-	lincRNA
844	ENSCAFG00000036286	76.5746	3.56367	0.706046	-5.04737	1.60582e-05	-	lincRNA
845	ENSCAFG00000033956	14.1656	4.30854	1.41807	-3.03831	0.0255645	-	lincRNA
846	ENSCAFG00000040454	11.4718	4.93071	1.73519	-2.8416	0.0417187	-	lincRNA
847	ENSCAFG00000034101	25.4145	5.05937	1.27204	-3.97736	0.00137624	-	lincRNA
848	ENSCAFG00000036836	507.992	5.29368	0.507042	-10.4403	4.77352e-23	-	lincRNA
849	ENSCAFG00000035804	81.6078	5.49187	0.854808	-6.42469	8.8775e-09	-	lincRNA
850	ENSCAFG00000034948	34.8014	5.57532	1.23492	-4.51472	0.000173376	-	lincRNA
851	ENSCAFG00000033710	7.1585	5.75259	1.96155	-2.93267	0.0337322	-	lincRNA
852	ENSCAFG00000039247	8.24407	5.97149	1.90645	-3.13226	0.0199191	-	lincRNA
853	ENSCAFG00000035105	9.02154	6.10226	1.88282	-3.24102	0.0147988	-	lincRNA
854	ENSCAFG00000035376	9.13721	6.10878	1.85767	-3.28841	0.0129854	-	lincRNA
855	ENSCAFG00000034931	72.4152	6.62271	1.16935	-5.6636	7.31051e-07	-	lincRNA
856	ENSCAFG00000036275	15.7107	6.90051	1.73299	-3.98185	0.00135363	-	lincRNA
snRNA – small nuclear RNA; snoRNA – small nucleolar RNA; miRNA – microRNA; rRNA – ribosomal RNA; mtRNA – mitochondrial RNA;
lincRNA - long intergenic non-coding RNA; lncRNA - long non-coding RNA
